# Supplementary material for: Dansgaard-Oeschger cycles of the penultimate and last glacial period recorded in stalagmites from Türkiye
Source: Nat Commun. 2024 Feb 8;15:1183. doi: 10.1038/s41467-024-45507-5 (PMC10853552; doi:10.1038/s41467-024-45507-5)
Supplement: Supplementary file 3 — Supplementary Dataset 1 [file 41467_2024_45507_MOESM3_ESM.xlsx]

## Sheet: U_Th_Dating
230Th dating results Stalagmite So-1
Sample	Depth	238U	err	232Th	err	230Th / 232Th	err	d234U*	err	230Th / 238U	err	230Th Age (ka)	err	230Th Age (ka BP)**	err
	(mm)	(ppb)		(ppt)		(atomic x10-6)		(measured)		(activity)		(uncorrected)		(corrected )
So-1-M1	80	313.266	0.459095	151.789	9.53382	198.198	12.8196	1032.96	3.52795	0.00582974	9.04498e-05	0.312796	0.0048893	0.305863	0.00600725
So-1-M2	123.5	470.299	0.86101	129.946	10.0835	632.411	49.4114	961.715	6.84416	0.0106075	9.86661e-05	0.590459	0.00587967	0.586364	0.00622797
So-1-M3	147	496.49	0.808033	133.663	10.2183	951.415	73.0884	1061.69	3.67979	0.0155488	0.000120276	0.824272	0.00656464	0.820476	0.00683675
So-1-M4	191.5	464.684	0.714119	93.9292	10.6474	2479.89	281.405	1072.16	3.45248	0.0304298	0.000165244	1.60985	0.00920215	1.60702	0.00931327
So-1-M5	217.5	366.632	0.515676	83.2675	10.9861	2769.93	365.773	1095.44	3.0563	0.038189	0.000216897	2.00087	0.0118247	1.99773	0.0119335
So-1-M6	242.5	279.873	0.515919	309.867	9.9138	707.388	22.8906	1066.51	4.08304	0.0475442	0.000246742	2.53111	0.0141969	2.51558	0.0161714
So-1-M7	271	372.556	0.638373	304.379	10.0911	1049.48	35.1732	1011.95	3.60753	0.0520502	0.000270755	2.84977	0.0158578	2.838	0.0169055
So-1-M8	302	369.338	0.625919	285.834	10.1998	1321.16	47.4938	1043.27	3.28607	0.0620682	0.00028983	3.35257	0.016778	3.3416	0.0176433
So-1-p	315.5	532.847	0.619266	309.29	20.4188	1930.59	128.678	1028.07	1.74833	0.0679654	0.000628248	3.70701	0.0349139	3.64073	0.0354022
So-1-1	1032.5	335.228	0.31862	373.408	12.7482	2913.31	100.069	969.341	1.72011	0.196818	0.00076755	11.3876	0.0476009	11.3134	0.0489508
So-1-2	1042	355.206	0.358609	431.484	13.0488	2753.32	83.8167	945.425	1.6478	0.202851	0.000736425	11.9057	0.0465249	11.8298	0.0482003
So-1-3	1048.5	382.943	0.427654	196.783	12.2481	6747.28	420.507	960.125	1.81041	0.210289	0.000707507	12.2658	0.0449282	12.2003	0.0452357
So-1-4	1078	372.891	0.377915	162.384	13.3456	8468.75	696.568	993.102	1.81944	0.223673	0.000773012	12.8578	0.0483557	12.7935	0.0485543
So-1-a	1081	403.539	0.423257	105.811	10.9464	13667.4	1414.44	919.262	1.68581	0.217353	0.000653545	12.9826	0.042873	12.9207	0.0429604
So-1-6	1082.5	428.651	0.484061	297.664	14.1353	5222.77	248.569	937.004	1.72373	0.219968	0.000740348	13.0225	0.0477443	12.9543	0.048284
So-1-7	1101.5	439.962	0.476432	109.799	12.5047	14963.1	1704.58	953.385	1.78768	0.226485	0.000660538	13.3095	0.0428991	13.2478	0.0429754
So-1-8	1110.5	364.736	0.372226	124.746	12.5189	10887.8	1093.19	933.188	1.67853	0.225851	0.000746517	13.4178	0.0483677	13.3547	0.048498
So-1-b	1201.5	620.336	0.773373	299.358	19.0918	8885.81	567.191	1033	1.82975	0.260073	0.000762282	14.7603	0.0479765	14.6955	0.0482088
So-1-9	1202	599.574	0.686054	247.636	10.4369	10390.2	438.308	1034.32	1.80756	0.260273	0.000555939	14.762	0.0362256	14.6982	0.0364499
So-1-10	1205	376.624	0.369939	787.877	13.721	2137.74	37.6064	1085.6	1.79377	0.271231	0.000724968	15.0159	0.0447324	14.9294	0.0490549
So-1-11	1343.5	372.941	0.38927	479.603	11.0614	4722.24	109.269	1029.14	1.76839	0.368318	0.000788197	21.4809	0.0540942	21.405	0.0555326
So-1-M21	1351	401.771	0.467826	565.614	16.3845	4697.3	136.242	982.645	1.83486	0.401074	0.000748656	24.1933	0.0556175	24.1153	0.0573566
So-1-12	1369.5	458.178	0.398063	314.777	12.1008	10167.5	391.243	1012.17	1.66702	0.423659	0.000807899	25.2767	0.0581892	25.209	0.058573
So-1-M20	1400	536.631	0.61363	311.321	18.1251	12600.1	733.855	959.034	1.8161	0.443346	0.000871559	27.3981	0.0665783	27.3318	0.0668263
So-1-14	1439.5	355.204	0.338588	532.388	12.5639	5405.43	127.92	1031.03	1.68122	0.491377	0.000985739	29.4992	0.0720783	29.4206	0.0735078
So-1-15	1453.5	619.706	0.965486	379.91	10.5401	13620.6	378.596	1051.28	2.43668	0.506436	0.00116886	30.1722	0.0885146	30.1058	0.088693
So-1-d	1468	431.356	0.441859	162.802	14.8711	22137.9	2022.61	1008.37	1.63515	0.506751	0.00108482	30.9366	0.0802361	30.8734	0.0803167
So-1-16	1469	481.964	0.495421	121.591	9.96315	33171.7	2718.63	1010.98	1.88951	0.50756	0.000978229	30.9462	0.0752419	30.8847	0.0752785
So-1-M18	1490	373.126	0.455138	992.102	19.5687	3279.45	64.9066	1013.39	1.92073	0.528856	0.00107741	32.3758	0.0830496	32.2811	0.0869487
So-1-17	1496	482.229	0.493804	375.588	8.61565	11214.4	257.687	1011.44	1.73285	0.529745	0.000894534	32.4742	0.0702693	32.4054	0.0706644
So-1-e	1505	487.309	0.54525	264.089	14.7463	17003.6	949.928	1094.15	1.78753	0.558884	0.00116416	32.9345	0.0845793	32.8693	0.0847222
So-1-18	1513	403.899	0.426002	289.68	12.0726	12980.1	541.229	1088.75	1.83206	0.56462	0.000958677	33.4198	0.0731158	33.3523	0.0734117
So-1-19	1528	370.747	0.35964	414.914	10.3511	8120.03	202.829	989.405	1.84014	0.551154	0.000872223	34.415	0.0726934	34.3414	0.0735019
So-1-f	1544	465.604	0.58951	162.411	11.3614	27577.7	1929.66	1000.92	2.05752	0.583433	0.0011633	36.4943	0.0950447	36.4315	0.0950985
So-1-20	1545	443.869	0.443598	542.261	13.7117	7890.68	199.9	1000.35	1.77253	0.584658	0.00107878	36.5951	0.0869462	36.5202	0.0877357
So-1-21	1547	359.993	0.344888	381.218	12.0007	9075.36	286.072	969.791	1.71769	0.582877	0.00109841	37.138	0.0897314	37.0651	0.090323
So-1-22	1554.5	532.748	0.577905	512.165	15.0865	10060.1	296.825	957.881	1.75466	0.586574	0.00118173	37.6821	0.0968911	37.6106	0.0973431
So-1-g	1561.5	481.483	0.483372	909.216	15.4059	5151.4	87.6906	951.003	1.90323	0.589992	0.00113079	38.097	0.0958196	38.0122	0.0976192
So-1-23	1567	763.58	0.912227	208.764	12.1037	35585.4	2063.88	942.768	1.74043	0.590075	0.00114023	38.2962	0.0954145	38.2343	0.0954481
So-1-24	1584.5	343.249	0.331874	881.132	14.7177	4232.88	71.0288	1106.72	1.74087	0.659024	0.00123545	39.5394	0.0949539	39.448	0.0977997
So-1-M17	1598	474.403	0.566056	450.49	19.8652	11080	488.847	1009.46	1.72581	0.638133	0.00118616	40.2996	0.0972166	40.2286	0.0976291
So-1-M16	1620	477.587	0.589708	204.494	20.5134	25233.7	2531.65	1013.92	2.00866	0.655303	0.00139602	41.466	0.115472	41.4031	0.115538
So-1-M14	1643	481.941	0.547311	344.932	19.9713	15399	891.815	1047.1	1.65487	0.668447	0.00115411	41.6163	0.0939294	41.5497	0.0941604
So-1-M13	1658	330.194	0.358676	617.227	18.955	5808.04	178.529	983.143	1.88857	0.658477	0.00112394	42.4899	0.0989553	42.4071	0.100583
So-1-M12	1668	323.698	0.376518	3772.98	43.41	1021.44	11.858	1084.31	1.97974	0.722089	0.00139792	44.6123	0.11528	44.403	0.157533
So-1-M11	1680	301.769	0.340489	2573.08	32.6231	1525.26	19.4811	1112.45	1.81829	0.788782	0.00150869	48.791	0.124601	48.6249	0.146367
So-1-M10	1689	530.548	0.656063	782.29	22.1058	8799.12	248.973	1076.89	2.21887	0.786894	0.00150271	49.694	0.133279	49.6178	0.133928
So-1-M9	1694	484.211	0.642633	1661.21	24.9267	3736.02	56.3377	1040.41	2.12111	0.777383	0.00155518	50.066	0.138554	49.9636	0.14213
230Th dating results Stalagmite So-2
Sample	Depth	238U	err	232Th	err	230Th / 232Th	err	d234U*	err	230Th / 238U	err	230Th Age (ka)	err	230Th Age (ka BP)**	err
	(mm)	(ppb)		(ppt)		(atomic x10-6)		(measured)		(activity)		(uncorrected)		(corrected )
So2-M1	914	443.436	0.511942	1279.36	25.6519	5251.03	105.515	1579.65	2.54813	0.918843	0.00161305	45.8098	0.110432	45.7197	0.112398
So2-M2	945	837.455	1.04426	240.848	4.91316	54046.6	1103.89	1578.96	2.76386	0.942723	0.00151718	47.2494	0.11014	47.1863	0.110156
So2-M3	967	640.998	1.02261	188.832	3.87785	51998.9	1072.11	1513.99	3.78301	0.929066	0.00225972	47.908	0.165654	47.8448	0.165662
So2-M4	997	459.059	0.575674	439.61	8.85017	14618.3	294.703	1265.5	3.09618	0.849043	0.00139551	48.8864	0.127811	48.815	0.128037
So2-M5	1015	403.453	0.547587	823.824	16.524	6841.96	138.136	1238.2	3.51637	0.847338	0.00226584	49.5095	0.18757	49.4249	0.188303
So2-M8	1177	847.714	1.23985	705.622	14.1649	23899.3	480.458	1938.39	3.66888	1.20654	0.00219426	54.1825	0.14752	54.115	0.147596
So2-M9	1226	882.972	2.8025	530.308	10.6611	32000.4	644.438	1804.59	7.01737	1.16566	0.00394925	55.0733	0.288018	55.0076	0.288016
So2-M10	1249	1109.57	1.80124	421.784	8.51119	52924.8	1069.58	1909.82	3.81971	1.22019	0.00239785	55.6157	0.16315	55.5522	0.16316
So2-M11	1279	888.08	1.47477	402.397	8.10649	45756.7	923.6	1984.81	4.08811	1.25745	0.00262341	55.8916	0.17315	55.8275	0.173163
So2-M12	1333	982.183	1.48175	786.503	15.7796	25196.6	506.172	1885.91	3.61262	1.22373	0.00222851	56.4002	0.155287	56.3329	0.155353
So2-M13	1364	1052.66	1.19876	342.619	6.91441	60294.4	1218.55	1787.16	2.55385	1.19024	0.00186997	56.9591	0.129302	56.896	0.129315
So2-M14	1421	785.532	1.3654	499.088	10.0298	30421.9	612.252	1700.7	3.93602	1.17229	0.00239972	58.1881	0.184038	58.1219	0.184071
So2-M15	1473	981.734	1.59162	391.891	7.90347	46110.8	931.683	1533.77	2.67554	1.11637	0.00227482	59.4229	0.172339	59.3587	0.172355
230Th dating results Stalagmite So-4
Sample	Depth	238U	err	232Th	err	230Th / 232Th	err	d234U*	err	230Th / 238U	err	230Th Age (ka)	err	230Th Age (ka BP)**	err
	(mm)	(ppb)		(ppt)		(atomic x10-6)		(measured)		(activity)		(uncorrected)		(corrected )
So4-M15	610	289.793	0.413285	250.993	5.06403	47702.8	965.024	5000.51	4.92653	2.50583	0.00514283	54.4944	0.145963	54.4316	0.145982
So4-M4	635	433.399	0.554622	791.77	15.8735	23429.4	470.537	5049.37	4.62127	2.59601	0.00452892	56.3201	0.130851	56.2533	0.13095
So4-M5	660	578.409	0.829039	254.663	5.13244	93019.7	1878.23	4629.11	4.61118	2.48394	0.00470368	58.3364	0.148072	58.2754	0.148076
So4-M6	685	408.359	0.487801	345.502	6.94303	48748.3	981.155	4504.62	4.11635	2.50151	0.00410566	60.5129	0.135417	60.45	0.13544
So4-M33	693	319.062	0.354017	1051.18	21.0594	12990.2	260.71	4621.03	4.62717	2.59568	0.00423719	61.7056	0.140589	61.6308	0.140949
So4-M16	700	564.994	1.03128	356.897	7.17799	71736.4	1446.9	4762.76	4.97747	2.74836	0.00652998	64.2123	0.20383	64.1505	0.203834
So4-M7	717	519.31	0.70428	284.621	5.72897	81888.3	1651.25	4652.37	4.47461	2.72206	0.00494677	65.0238	0.162475	64.9623	0.162481
So4-M34	725	390.29	0.797575	500.402	10.0364	35381.3	710.524	4638.89	7.67205	2.75131	0.00626753	66.1072	0.222338	66.0414	0.222358
So4-M17	731	368.366	0.503597	325.086	6.53738	51669.7	1040.89	4585.32	4.08467	2.7656	0.0050178	67.3627	0.167527	67.2997	0.167545
So4-M35	739	301.367	0.407734	666.564	13.3624	20829	418.112	4509.84	5.72805	2.79414	0.00476727	69.4609	0.178209	69.3908	0.178325
So4-M8	746	294.544	0.323681	1621.57	32.4885	8612.02	172.824	4522.33	4.11112	2.87557	0.00455765	71.8585	0.162777	71.7749	0.163649
So4-M36	751	274.167	0.358979	1325.65	26.5543	10051.2	201.651	4485.52	5.71345	2.94759	0.00507221	74.8585	0.197277	74.7769	0.19781
So4-M18	756	281.665	0.369739	588.262	11.8006	23275.9	467.765	4425.09	4.0809	2.94835	0.0052622	75.9948	0.193317	75.9263	0.193413
So4-M19	771	341.006	0.461406	2672.84	53.5486	6350.16	127.45	4283.58	3.90406	3.01877	0.00546286	81.246	0.212784	81.1512	0.214189
So4-M20	804	376.671	0.572018	455.285	9.13502	54235	1089.77	3455.5	5.26061	3.9759	0.00741372	161.664	0.66038	161.598	0.66037
So4-M21	855	272.727	0.50652	91.3731	1.8876	189761	3930.61	3283.35	6.5674	3.85595	0.00923837	164.774	0.880858	164.713	0.880867
So4-M22	902	153.127	0.186915	286.402	5.75263	33250.3	700	3096.33	4.34846	3.77185	0.0242261	172.574	2.16089	172.505	2.16076
So4-M13	938	291.634	0.27962	50.4506	1.10565	390232	8560.9	3414.44	3.22234	4.09436	0.00565539	173.927	0.527352	173.866	0.527359
So4-M9	967	523.93	0.716329	68.4649	1.45691	531753	11335.2	3509.98	3.85346	4.21443	0.00782089	176.162	0.702628	176.102	0.702634
So4-M10	1014	394.062	0.462403	78.2217	1.63744	324699	6808.44	3152.15	3.33313	3.90911	0.00659653	179.996	0.670907	179.936	0.670912
So4-M23	1045	393.717	0.575956	134.749	2.74262	183841	3746.7	3051.29	4.67125	3.81607	0.00685001	180.576	0.775458	180.514	0.775462
So4-M24	1084	368.491	0.54699	667.326	13.3764	34932.4	701.07	3003.76	4.78414	3.83683	0.00685109	187.156	0.833143	187.087	0.833117
So4-M25	1123	303.245	0.426565	103.494	2.12926	186300	3837.68	2962.51	4.77005	3.85626	0.00671853	193.418	0.872343	193.356	0.872351
So4-M27	1221	279.823	0.270481	225.001	4.52449	77307.3	1556.58	2784.88	3.21893	3.77011	0.00531209	204.361	0.750764	204.297	0.750754
230Th dating results Stalagmite So-6
Sample	Depth	238U	err	232Th	err	230Th / 232Th	err	d234U*	err	230Th / 238U	err	230Th Age (ka)	err	230Th Age (ka BP)**	err
	(mm)	(ppb)		(ppt)		(atomic x10-6)		(measured)		(activity)		(uncorrected)		(corrected )
So6-M4	1116	43.8868	0.0536142	37.3153	0.835241	45570.1	1022	2066.96	3.11751	2.35	0.00436248	127.839	0.446739	127.774	0.446781
So6-M5	1138	24.111	0.026128	87.2107	1.76639	12011.7	243.779	2420.3	3.0861	2.63507	0.00443235	127.947	0.400268	127.865	0.400573
So6-M6	1174	42.3048	0.0463084	366.687	7.35946	5259.65	105.763	2565.78	3.28016	2.76501	0.00457403	128.934	0.400726	128.821	0.402367
So6-M7	1214	44.6575	0.0448518	126.855	2.5745	15311.5	311.322	2391.58	2.87321	2.63794	0.00420387	130.026	0.388017	129.948	0.38821
So6-M8	1266	72.1711	0.0854326	184.094	3.70963	14873.9	300.322	1950.35	2.86481	2.3011	0.0040098	132.05	0.443996	131.971	0.444151
So6-M9	1308	72.2214	0.0879405	70.3205	1.4571	35918.9	745.537	1721.22	2.93147	2.12116	0.00364161	132.88	0.459787	132.813	0.459816
So6-M10	1354	92.9386	0.102028	42.7493	0.945255	75218.4	1665.33	1685.94	2.59366	2.09841	0.00328827	133.554	0.421203	133.491	0.421219
230Th dating results Stalagmite So-13
Sample	Depth	238U	err	232Th	err	230Th / 232Th	err	d234U*	err	230Th / 238U	err	230Th Age (ka)	err	230Th Age (ka BP)**	err
	(mm)	(ppb)		(ppt)		(atomic x10-6)		(measured)		(activity)		(uncorrected)		(corrected )
So13-1	5	73.7206	0.0634024	276.834	5.60128	7389.22	149.746	2309.96	3.81473	1.68292	0.00240395	70.6529	0.170365	70.5642	0.17151
So13-2	120	69.6793	0.0637332	80.432	1.76045	20732.3	468.468	1830.97	2.87258	1.45147	0.00825668	71.859	0.545697	71.7885	0.545706
So13-3	130	64.6213	0.0856679	58.5758	1.38522	27460.5	653.528	1937.36	4.56939	1.50968	0.00450383	71.9788	0.319795	71.9109	0.319836
So13-4	285	52.0878	0.0470368	133.717	2.79556	11147.5	233.471	2324.19	3.55693	1.73566	0.00267431	73.1261	0.18304	73.0466	0.18353
So13-5	297	44.3798	0.0746583	40.8398	1.07042	46026.5	1207.68	3751.7	7.89077	2.56886	0.00534075	75.7162	0.266421	75.6513	0.266488
So13-6	492	40.8131	0.0619338	59.38	1.36511	27696	637.648	3511.23	6.13987	2.44395	0.00479668	76.0288	0.240483	75.9608	0.240583
So13-7	641	44.6737	0.0426574	77.6713	1.68267	22497	488.047	3191.06	4.30108	2.37228	0.00352694	80.7644	0.197223	80.6941	0.197358
230Th dating results Stalagmite So-57
Sample	Depth	238U	err	232Th	err	230Th / 232Th	err	d234U*	err	230Th / 238U	err	230Th Age (ka)	err	230Th Age (ka BP)**	err
	(mm)	(ppb)		(ppt)		(atomic x10-6)		(measured)		(activity)		(uncorrected)		(corrected )
So57-1	59	826.943	1.21412	249.835	5.31987	114700	2444.92	1357.54	2.48687	2.10173	0.0037024	172876	730.751	172800	730.762
So57-2	260.5	1001.21	1.49075	152.716	3.40475	237912	5307.94	1451.37	2.3965	2.20095	0.00376228	174292	706.241	174218	706.253
So57-3	377.5	537.117	0.657119	175.561	3.92443	111646	2498.08	1445.59	2.55616	2.21329	0.00346452	177197	698.634	177121	698.652
So57-4	485	748.546	0.808636	644.379	13.0512	42487	861.259	1431.67	1.9151	2.21826	0.00302757	180288	600.955	180207	600.96
So57-5	602	745.846	0.92904	559.41	11.3635	48849.9	993.191	1417.97	2.48086	2.22218	0.00336111	183273	722.282	183193	722.279
So57-6	711	817.389	0.869534	1139.34	22.9832	26007	525.116	1374.87	1.98148	2.19861	0.00302604	186722	657.28	186637	657.294
So57-7	845.5	619.28	1.1856	919.449	18.4998	23378.6	471.327	1250.85	2.88759	2.1052	0.00483725	192862	1147.37	192776	1147.28
The error (err) is 2σ error.
U decay constants: λ238 = 1.55125x10-10 (Jaffey et al., 1971) and λ234 = 2.82206x10-6 (Cheng et al., 2013). Th decay constant: λ230 = 9.1705x10-6 (Cheng et al., 2013).
*d234U = ([234U/238U]activity – 1)x1000.
Corrected 230Th ages assume the initial 230Th/232Th atomic ratio of 4.4 ±2.2 x10-6. Those are the values for a material at secular
equilibrium, with the bulk earth 232Th/238U value of 3.8. The errors are arbitrarily assumed to be 50%.
**BP stands for “Before Present” where the “Present” is defined as the year 1950 A.D.
