# Supplementary material for: Dansgaard-Oeschger cycles of the penultimate and last glacial period recorded in stalagmites from Türkiye
Source: Nat Commun. 2024 Feb 8;15:1183. doi: 10.1038/s41467-024-45507-5 (PMC10853552; doi:10.1038/s41467-024-45507-5)
Supplement: Supplementary file 4 — Supplementary Dataset 2 [file 41467_2024_45507_MOESM4_ESM.xlsx]

## Sheet: U_Th_Dating
230Th dating results Stalagmite So-1
Sample	Depth	238U	err	232Th	err	(234U/238U)	err	(230Th/232Th)	err	(230Th/234U)	err	230Th Age (ka BP)**	err
	(mm)	(ppb)		(ppt)								(corrected )
So1-5	121	0.211499	0.00132736	527.747	0.694761	2.07893	0.00106175	80.9517	1.01875	0.00516863	5.68503e-05	0.494	0.012
So1-4	157	0.148403	0.00098329	505.092	0.659852	2.05231	0.000798069	207.266	2.28251	0.00982131	8.74212e-05	1.019	0.023
So1-3	224	0.349246	0.00222223	386.256	1.00269	2.08781	0.00116577	133.62	1.26923	0.0191609	0.000144397	2.025	0.034
So1-6	300	0.521837	0.00320492	400.37	0.526452	2.04809	0.00132103	143.702	1.41142	0.0302794	0.000236284	3.255	0.056
So1-64	345	0.383041	0.00372336	411.603	0.594173	2.06301	0.0019349	250.898	3.31156	0.0374515	0.000340551	4.072	0.078
So1-65	365	0.320543	0.00223499	409.682	0.562526	2.02573	0.00173599	322.716	3.89916	0.0412305	0.000412277	4.502	0.094
So-1-56	380	0.499188	0.00297431	471.412	0.695165	1.94178	0.00208976	238.729	2.31333	0.043083	0.0003385	4.704	0.08
So-1-8	398	0.429464	0.0025523	307.835	0.409003	1.93025	0.000917753	204.547	1.80548	0.0489334	0.000326729	5.398	0.076
So-1-58	440	0.371377	0.0022217	378.377	0.569637	1.92181	0.00251302	305.581	2.73403	0.0516281	0.000358571	5.678	0.085
So-1-9	468	0.642501	0.00245428	318.944	0.415489	1.93022	0.00096258	164.947	1.84845	0.0569908	0.000605649	6.299	0.139
So-1-10	525.5	0.89675	0.0326129	436.576	5.73118	1.87494	0.000976276	169.431	1.53562	0.0614488	0.000517462	6.833	0.121
So-1-11	568	0.329989	0.0207517	452.644	0.605192	1.86982	0.000746897	49.1968	0.420817	0.0635416	0.000378952	7.075	0.09
So-1-12	623.5	0.351744	0.00131045	416.51	0.558777	1.88498	0.00114429	442.23	2.7154	0.0654941	0.000333898	7.279	0.081
So-1-13	677.5	0.323328	0.0218384	433.21	0.570068	1.9198	0.00107104	54.9061	0.566173	0.0707092	0.000560136	7.698	0.132
So-1-59	698	0.632648	0.0021314	630.572	0.930729	1.96359	0.0020168	411.249	3.32587	0.0694727	0.000525825	7.734	0.125
So-1-60	733.5	0.321445	0.00176189	412.135	0.602306	1.96063	0.00234701	560.378	4.04964	0.0736443	0.000373703	8.226	0.09
So-1-14	754	0.183318	0.000669243	474.678	0.634508	1.92404	0.0010703	1141.37	7.53215	0.0754488	0.000428919	8.456	0.076
So1-22	822.5	0.438976	0.00554755	536.055	0.736538	1.92792	0.00101791	582.05	8.18635	0.0816653	0.000518275	9.183	0.122
So1-23	927.5	0.733068	0.00382706	311.998	0.427486	1.90975	0.00119094	210.178	1.66752	0.0855869	0.000527294	9.645	0.127
So-1-24	964.5	0.63272	0.0034945	225.923	0.30752	2.00977	0.00126622	196.036	1.89332	0.0904221	0.000729138	10.211	0.173
So-1-25	998.5	0.339288	0.0022395	244.831	0.337514	1.98537	0.00146001	409.704	3.19502	0.0945515	0.000419536	10.702	0.104
So-1-16	1023.5	0.262137	0.00161131	319.684	0.428026	1.97603	0.0011993	709.389	5.53264	0.0971711	0.000487836	11.025	0.156
So-1-34	1043.5	0.945085	0.00288515	324.648	0.566422	1.94602	0.00276759	213.392	1.23928	0.105654	0.000573599	11.951	0.153
So-1-26	1092	0.391356	0.00229212	439.324	0.601746	1.93344	0.00104277	757.019	7.25547	0.115104	0.000889523	13.091	0.22
So-1-42	1314	0.998487	0.00354768	589.571	0.858717	2.01	0.0022421	620.624	3.08083	0.172697	0.000677355	20.276	0.188
So-1-18	1341	0.773454	0.00470382	376.638	0.509142	2.03686	0.00115098	540.642	3.98409	0.180091	0.000794563	21.208	0.213
So-1-47	1518.5	0.414303	0.00329488	493.645	0.69381	2.07027	0.00166219	2038.42	19.7424	0.270847	0.00156001	33.463	0.467
So-1-48	1527	0.743416	0.00232039	379.527	0.567376	1.96616	0.00146962	840.543	4.26787	0.276225	0.00119872	34.244	0.356
So-1-49	1542	0.320403	0.000980037	508.718	0.76241	1.99278	0.00188077	2790.89	14.1971	0.28795	0.00127668	35.945	0.404
So-1-31	1555	0.982297	0.00387154	534.882	0.775354	1.93581	0.00128337	957.834	6.0973	0.299552	0.00157169	37.677	0.463
So-1-32	1612	1.93233	0.00561672	457.78	0.629021	1.97947	0.00110134	459.531	2.19923	0.323901	0.00132176	41.263	0.417
So-1-52	1669	3.57216	0.0104614	350.07	0.494838	2.12017	0.00163109	220.219	0.959509	0.350784	0.00126465	44.982	0.442
230Th dating results Stalagmite So-2
Sample	Depth	238U	err	232Th	err	(234U/238U)	err	(230Th/232Th)	err	(230Th/234U)	err	230Th Age (ka BP)**	err
	(mm)	(ppb)		(ppt)								(corrected )
So-2-5	60	1.19171	0.00474673	383.624	0.538002	1.86831	0.00245153	55.1988	0.680491	0.0304025	0.000359474	3.159	0.092
So-2-6	107	1.56449	0.00646387	377.609	0.524398	2.14658	0.00225119	69.7632	0.486735	0.0446005	0.000262485	4.73	0.083
So-2-3	318	0.349502	0.00263273	244.282	0.332193	2.0213	0.00271176	291.016	3.83337	0.0681488	0.000747829	7.507	0.183
So-2-1	390	5.42377	0.0359907	336.961	0.503431	2.42135	0.00198496	45.804	0.424684	0.100868	0.000675417	10.928	0.275
So-2-2	480	0.734701	0.00244971	361.428	0.556453	2.60415	0.00271952	517.574	3.17207	0.1335	0.000730047	15.257	0.184
So-2-12	534	0.604437	0.00397965	431.623	0.676883	2.43184	0.00456293	882.24	7.05195	0.167546	0.000862851	19.518	0.225
So-2-13	626	1.08342	0.00369519	364.166	0.538719	2.05566	0.00258764	608.883	3.10306	0.291039	0.00123863	36.236	0.373
So-2-14	684	0.53579	0.00310153	866.218	1.50801	2.59622	0.0039454	3850.47	26.4563	0.297797	0.00129946	37.071	0.387
So-2-4	717	0.408574	0.00337614	543.568	0.752445	2.39948	0.00182898	3006.56	28.5609	0.307107	0.00151877	38.48	0.462
So-2-15	764	0.353435	0.00265515	476.727	0.820446	2.62018	0.00418916	3502.17	30.325	0.322275	0.00158074	40.618	0.479
So-2-16	815	2.12572	0.123027	796.154	1.22569	2.75993	0.00222896	1057.47	61.5081	0.337059	0.0020403	42.702	0.618
So-2-17	854	0.799494	0.0116262	751.068	1.26375	2.7194	0.00287466	2691.79	42.1304	0.34415	0.00210605	43.824	0.641
So-2-18	906	1.45422	0.109799	390.358	0.574819	2.5492	0.00305268	733.962	55.5569	0.354012	0.00201633	45.33	0.626
The error (err) is 2σ error.
**BP stands for “Before Present” where the “Present” is defined as the year 1950 A.D.
