# Supplementary material for: Dansgaard-Oeschger cycles of the penultimate and last glacial period recorded in stalagmites from Türkiye
Source: Nat Commun. 2024 Feb 8;15:1183. doi: 10.1038/s41467-024-45507-5 (PMC10853552; doi:10.1038/s41467-024-45507-5)
Supplement: Supplementary file 5 — Source Data [file 41467_2024_45507_MOESM5_ESM.xlsx]

## Sheet: Fig 2a
Figure 2a
	Stalagmite So-1							Stalagmite So-2							Stalagmite So-4							Stalagmite So-13
	Depth	230Th Age	error	StalAge	d13C	d18O		Depth	230Th Age	error	StalAge	d13C	d18O		Depth	230Th Age	error	StalAge	d13C	d18O		Depth	230Th Age	error	StalAge	d13C	d18O
	(mm)	(kyrs BP)	(kyrs BP)	(kyrs BP)	(‰ VPDB)	(‰ VPDB)		(mm)	(kyrs BP)	(kyrs BP)	(kyrs BP)	(‰ VPDB)	(‰ VPDB)		(mm)	(kyrs BP)	(kyrs BP)	(kyrs BP)	(‰ VPDB)	(‰ VPDB)		(mm)	(kyrs BP)	(kyrs BP)	(kyrs BP)	(‰ VPDB)	(‰ VPDB)
	80	0.305863	0.00600725	-0.000885813	-9.985	-8.264		60	3.159	0.092	2.69225	-8.62	-7.34		610	54.4316	0.145982	53.2703	-8.408	-10.742		5	70.5642	0.17151	70.5622	-6.9306	-9.4872
	121	0.494	0.012	0.015322	-9.962	-8.211		107	4.73	0.083	2.72265	-8.81	-7.67		635	56.2533	0.13095	53.3088	-8.187	-10.79		120	71.7885	0.545706	70.5719	-7.5892	-9.5526
	123.5	0.586364	0.00622797	0.0321252	-9.688	-8.024		318	7.507	0.183	2.75342	-9.21	-7.67		660	58.2754	0.148076	53.3473	-8.036	-10.786		130	71.9109	0.319836	70.5813	-7.187	-9.4674
	147	0.820476	0.00683675	0.0492606	-9.788	-8.173		390	10.928	0.275	2.78416	-9.36	-8.09		685	60.45	0.13544	53.3858	-9.08	-10.878		285	73.0466	0.18353	70.5902	-7.578	-9.4474
	157	1.019	0.023	0.0663341	-9.737	-8.246		480	15.257	0.184	2.8122	-9.45	-8.15		693	61.6308	0.140949	53.4243	-9.577	-10.816		297	75.6513	0.266488	70.5989	-7.3908	-9.4576
	191.5	1.60702	0.00931327	0.0829517	-9.596	-8.454		534	19.518	0.225	2.84133	-9.37	-7.78		700	64.1505	0.203834	53.4629	-9.625	-10.78		492	75.9608	0.240583	70.608	-7.7416	-9.5358
	217.5	1.99773	0.0119335	0.0988231	-9.581	-8.349					2.87285	-9.7	-7.92		717	64.9623	0.162481	53.5015	-9.392	-10.884		641	80.6941	0.197358	70.6175	-7.8718	-9.5548
	224	2.025	0.034	0.114073	-9.81	-8.283		626	36.236	0.373	2.90437	-8.97	-7.81		725	66.0414	0.222358	53.5401	-9.427	-10.81					70.6271	-8.122	-9.6326
	242.5	2.51558	0.0161714	0.128932	-9.619	-8.282		684	37.071	0.387	2.93588	-9.59	-7.72		731	67.2997	0.167545	53.5786	-9.474	-10.923					70.6365	-7.4714	-9.5532
	271	2.838	0.0169055	0.143627	-9.659	-8.191		717	38.48	0.462	2.9674	-9.92	-7.98		739	69.3908	0.178325	53.617	-9.285	-10.816					70.6456	-7.7796	-9.5996
	300	3.255	0.056	0.158339	-9.834	-8.227		764	40.618	0.479	2.99222	-10.01	-7.98		746	71.7749	0.163649	53.6554	-9.36	-10.862					70.6548	-8.1906	-9.636
	302	3.3416	0.0176433	0.173053	-10.072	-8.22		815	42.702	0.618	3.02242	-9.61	-7.87		751	74.7769	0.19781	53.6938	-9.234	-10.942					70.6645	-7.9756	-9.495
	315.5	3.64073	0.0354022	0.187704	-10.083	-8.295		854	43.824	0.641	3.05262	-9.54	-7.85		756	75.9263	0.193413	53.7323	-9.125	-10.842					70.6743	-7.984	-9.521
	345	4.072	0.078	0.202229	-10.075	-8.322		906	45.33	0.626	3.08287	-9.4	-7.77		771	75.7341	0.29122	53.771	-9.054	-10.903					70.6836	-7.9806	-9.5976
	365	4.502	0.094	0.216582	-9.882	-8.345		914	45.7197	0.112398	3.11377	-10.1	-7.67					53.8099	-9.059	-10.943					70.6928	-8.1198	-9.5776
	380	4.704	0.08	0.230791	-9.733	-8.29		945	47.1863	0.110156	3.15098	-9.65	-7.8					53.8487	-9.031	-11.205					70.7025	-8.2408	-9.5132
	398	5.398	0.076	0.244903	-9.831	-8.167		967	47.8448	0.165662	3.18156	-10.02	-7.96					53.8876	-9.045	-10.883					70.7123	-8.0518	-9.4348
	440	5.678	0.085	0.258963	-10.034	-8.183		997	48.815	0.128037	3.21214	-9.81	-7.78					53.9264	-8.782	-11.241					70.7217	-8.146	-9.4922
	468	6.299	0.139	0.272999	-9.961	-8.215		1015	49.4249	0.188303	3.24272	-9.73	-7.89					53.9651	-8.508	-11.422					70.7312	-8.3622	-9.4792
	525.5	6.833	0.121	0.286959	-9.94	-8.28		1177	54.115	0.147596	3.2733	-9.7	-7.81					54.0038	-8.015	-11.283					70.7409	-8.7866	-9.6754
	568	7.075	0.09	0.300773	-9.862	-8.226		1226	55.0076	0.288016	3.30388	-10.23	-8.07					54.0424	-7.669	-11.571					70.7505	-8.94	-9.6942
	623.5	7.279	0.081	0.314369	-9.931	-8.166		1249	55.5522	0.16316	3.33446	-10.45	-7.95					54.0811	-6.801	-12.057					70.76	-8.7744	-9.564
	677.5	7.698	0.132	0.327728	-10.144	-8.217		1279	55.8275	0.173163	3.36096	-10.25	-7.8					54.1197	-6.584	-12.021					70.7696	-8.9662	-9.6252
	698	7.734	0.125	0.341043	-10.129	-8.301		1333	56.3329	0.155353	3.39563	-10.99	-7.99					54.1583	-6.518	-12.03					70.7798	-8.743	-9.6116
	733.5	8.226	0.09	0.354556	-10.182	-8.392		1364	56.896	0.129315	3.42621	-9.7	-7.48					54.197	-6.499	-12.067					70.79	-8.6128	-9.572
	754	8.456	0.076	0.368511	-10.024	-8.32		1421	58.1219	0.184071	3.45679	-10.46	-7.84					54.2357	-6.747	-11.969					70.7998	-8.1868	-9.4086
	822.5	9.183	0.122	0.383076	-9.684	-8.214		1473	59.3587	0.172355	3.48737	-10.48	-7.72					54.2744	-6.679	-12.009					70.8097	-8.459	-9.5636
	927.5	9.645	0.127	0.398113	-9.95	-8.245					3.51795	-9.72	-7.59					54.313	-6.765	-12.16					70.8199	-8.7212	-9.5618
	964.5	10.211	0.173	0.413412	-10.096	-8.364					3.54854	-10.03	-7.58					54.3515	-6.762	-11.999					70.8301	-8.7486	-9.5162
	998.5	10.702	0.104	0.428758	-10.02	-8.419					3.57912	-10.25	-7.72					54.3897	-6.554	-12.085					70.84	-9.109	-9.652
	1023.5	11.025	0.156	0.443954	-10.076	-8.371					3.6097	-10.38	-7.47					54.4279	-6.64	-12.015					70.8504	-8.219	-9.5078
	1032.5	11.3134	0.0489508	0.458865	-10.125	-8.438					3.64028	-10.25	-7.65					54.466	-6.917	-11.885					70.8621	-8.99	-9.6206
	1042	11.8298	0.0482003	0.473371	-10.092	-8.351					3.67086	-10.64	-7.84					54.5043	-7.092	-11.727					70.8737	-9.3098	-9.5644
	1043.5	11.951	0.153	0.487349	-10.123	-8.378					3.70144	-10.68	-7.75					54.5428	-7.391	-11.765					70.8836	-9.0996	-9.5408
	1048.5	12.2003	0.0452357	0.500604	-10.017	-8.367					3.73203	-10.37	-7.56					54.5815	-7.198	-11.957					70.893	-9.0776	-9.4364
	1078	12.7935	0.0485543	0.512626	-10.075	-8.228					3.7627	-10.71	-7.62					54.6202	-7.073	-11.896					70.9031	-9.0928	-9.4582
	1081	12.9207	0.0429604	0.522832	-10.118	-8.167					3.79392	-10.87	-8.05					54.6591	-6.935	-11.871					70.9141	-9.2368	-9.4906
	1082.5	12.9543	0.048284	0.530636	-9.996	-8.078					3.82513	-10.06	-7.48					54.6979	-6.936	-11.857					70.9255	-9.4174	-9.5558
	1092	13.091	0.22	0.535792	-10.045	-8.171					3.85635	-9.86	-7.55					54.7367	-6.814	-11.79					70.9361	-9.4278	-9.541
	1101.5	13.2478	0.0429754	0.539393	-9.942	-8.246					3.88757	-10.34	-7.56					54.7754	-6.868	-11.867					70.9453	-9.4646	-9.5244
	1110.5	13.3547	0.048498	0.542874	-10.367	-8.318					3.91786	-10.04	-7.78					54.8139	-7.098	-11.87					70.9543	-9.4818	-9.5736
	1201.5	14.6955	0.0482088	0.547667	-10.366	-8.358					3.94775	-10.15	-7.51					54.8523	-7.42	-11.751					70.9644	-8.7756	-9.5268
	1202	14.6982	0.0364499	0.554751	-10.147	-8.262					3.97763	-10.78	-7.8					54.8906	-7.47	-11.658					70.9747	-8.704	-9.6738
	1205	14.9294	0.0490549	0.562546	-10.003	-8.219					4.00751	-10.78	-7.77					54.9288	-7.785	-11.424					70.9844	-8.1464	-9.474
	1314	20.276	0.188	0.566906	-9.932	-8.278					4.03784	-10.94	-7.96					54.967	-8.358	-11.402					70.9944	-8.9396	-9.494
	1341	21.208	0.213	0.570714	-9.944	-8.369					4.06842	-10.68	-7.56					55.0053	-8.314	-11.409					71.0055	-9.3598	-9.673
	1343.5	21.405	0.0555326	0.573561	-9.928	-8.431					4.099	-10.01	-7.35					55.0436	-8.032	-11.396					71.0168	-8.9888	-9.7106
				0.575975	-10.027	-8.408					4.12959	-9.78	-7.44					55.082	-7.805	-11.395					71.0269	-8.4696	-9.4496
	1351	24.1153	0.0573566	0.578715	-10.077	-8.313					4.15136	-10.57	-7.92					55.1203	-7.73	-11.428					71.0365	-8.9522	-9.4696
	1369.5	25.209	0.058573	0.582544	-10.104	-8.21					4.16665	-10.12	-7.62					55.1586	-7.488	-11.504					71.0463	-9.067	-9.526
	1400	27.3318	0.0668263	0.58776	-10.143	-8.147					4.18194	-9.92	-7.78					55.1969	-6.847	-11.773					71.0562	-8.1032	-9.6274
	1439.5	29.4206	0.0735078	0.592812	-10.169	-8.153					4.19723	-10	-7.69					55.2353	-6.701	-11.918					71.0662	-8.3056	-9.6656
	1453.5	30.1058	0.088693	0.595688	-10.024	-8.444					4.21252	-10.02	-7.75					55.2738	-6.628	-12					71.0762	-8.0272	-9.6562
	1468	30.8734	0.0803167	0.595688	-9.827	-8.312					4.22781	-10.27	-7.8					55.3126	-6.634	-11.954					71.0866	-7.9494	-9.3202
	1469	30.8847	0.0752785	0.595688	-10.128	-8.144					4.24301	-10.18	-7.71					55.3515	-6.709	-12.072					71.097	-8.9688	-9.647
	1490	32.2811	0.0869487	0.595688	-10.276	-8.048					4.25789	-10.57	-7.88					55.3903	-6.587	-12.097					71.1074	-8.0958	-9.6596
	1496	32.4054	0.0706644	0.595688	-10.024	-8.11					4.27277	-10.05	-7.84					55.4287	-6.616	-12.019					71.1179	-8.3884	-9.7572
	1505	32.8693	0.0847222	0.595688	-9.977	-8.068					4.28764	-10.31	-8.03					55.4667	-6.486	-12.002					71.1285	-8.704	-9.7662
	1513	33.3523	0.0734117	0.595688	-10.075	-8.055					4.30252	-10.15	-8.12					55.5044	-6.536	-11.834					71.1389	-8.4632	-9.7038
	1518.5	33.463	0.467	0.599615	-10.147	-8.263					4.31739	-10.05	-7.71					55.5421	-6.368	-11.74					71.1488	-9.0072	-9.668
	1527	34.244	0.356	0.605975	-9.956	-8.096					4.33227	-9.99	-7.86					55.58	-6.377	-11.879					71.1589	-8.8846	-9.6094
	1528	34.3414	0.0735019	0.612729	-9.684	-8.271					4.34715	-10.25	-7.79					55.6184	-6.64	-11.872					71.1697	-9.0918	-9.7222
	1542	35.945	0.404	0.618268	-9.529	-8.345					4.36202	-10.33	-7.88					55.6572	-6.519	-11.903					71.1806	-9.0368	-9.7098
	1544	36.4315	0.0950985	0.622689	-9.729	-8.338					4.3769	-10.19	-8					55.696	-6.135	-11.806					71.1909	-8.822	-9.698
	1545	36.5202	0.0877357	0.62652	-9.691	-8.168					4.39178	-9.85	-7.62					55.7348	-5.732	-11.767					71.2009	-8.6484	-9.6884
	1547	37.0651	0.090323	0.630994	-9.638	-8.365					4.40665	-9.91	-8.1					55.7733	-5.77	-11.79					71.2109	-8.793	-9.7114
	1554.5	37.6106	0.0973431	0.63923	-9.659	-8.319					4.42153	-10.35	-7.99					55.8117	-5.786	-11.861					71.221	-8.199	-9.5038
	1555	37.677	0.463	0.648095	-9.72	-8.208					4.4364	-10.14	-7.97					55.8499	-5.954	-11.748					71.231	-8.5534	-9.6432
	1561.5	38.0122	0.0976192	0.657291	-9.737	-8.167					4.45128	-10.2	-7.9					55.8883	-5.79	-11.701					71.2411	-8.1928	-9.6166
	1567	38.2343	0.0954481	0.666522	-9.921	-7.968					4.46616	-10	-7.64					55.9267	-5.783	-11.753					71.2512	-8.5284	-9.8578
	1584.5	39.448	0.0977997	0.675555	-10.099	-8.018					4.48126	-10.09	-7.68					55.9653	-6.245	-11.848					71.2609	-8.9948	-9.4646
	1598	40.2286	0.0976291	0.684422	-10.278	-8.136					4.49648	-9.86	-7.92					56.004	-6.755	-11.81					71.2699	-8.6764	-9.5928
	1612	41.263	0.417	0.69322	-10.251	-8.249					4.51138	-10.07	-7.87					56.043	-7.533	-11.721					71.2795	-8.969	-9.6436
	1620	41.4031	0.115538	0.702047	-10.211	-8.152					4.52629	-9.85	-7.87					56.0821	-8.01	-11.717					71.2908	-8.861	-9.4752
	1643	41.5497	0.0941604	0.710973	-10.263	-8.141					4.54119	-10.03	-8.26					56.1214	-8.485	-11.593					71.3025	-8.6712	-9.7066
	1658	42.4071	0.100583	0.719956	-10.154	-8.23					4.5561	-10.49	-8.08					56.1607	-8.629	-11.4					71.3128	-9.0336	-9.7516
	1668	44.403	0.157533	0.728924	-10.133	-8.206					4.571	-10.63	-8.55					56.1999	-8.655	-11.427					71.3223	-9.0356	-9.5942
	1669	44.982	0.442	0.73781	-10.117	-8.159					4.58591	-10.17	-8.67					56.2389	-8.413	-11.526					71.3317	-8.7754	-9.5418
	1680	48.6249	0.146367	0.746573	-10.146	-8.259					4.60081	-10.34	-8.25					56.2777	-8.729	-11.345					71.3413	-8.958	-9.645
	1689	49.6178	0.133928	0.755305	-10.104	-8.236					4.61572	-10.71	-8.36					56.3165	-8.635	-11.333					71.3514	-8.4312	-9.8892
	1694	49.9636	0.14213	0.764127	-10.174	-8.165					4.63062	-10.53	-8.06					56.3554	-8.419	-11.443					71.3616	-8.8038	-9.7114
				0.773162	-10.067	-8.245					4.64553	-10.14	-8.04					56.3943	-7.879	-11.368					71.3713	-9.3538	-9.6452
				0.782445	-10.036	-8.472					4.66043	-9.84	-7.72					56.4332	-7.926	-11.499					71.3804	-9.0494	-9.5528
				0.791676	-10.04	-8.265					4.67534	-9.71	-7.89					56.4721	-8.049	-11.284					71.389	-8.6144	-9.585
				0.800469	-10.019	-8.102					4.69055	-10.12	-7.9					56.5108	-8.278	-11.298					71.3983	-8.2882	-9.6202
				0.808436	-10.18	-8.081					4.7068	-9.52	-7.94					56.5493	-8.517	-11.335					71.4091	-8.07	-9.6594
				0.81531	-10.362	-8.197					4.72305	-9.29	-7.58					56.5877	-8.558	-11.253					71.4202	-8.6168	-9.6424
				0.821302	-10.276	-8.262					4.7393	-9.68	-7.91					56.6259	-8.152	-11.286					71.4305	-8.8048	-9.5398
				0.826742	-10.213	-8.22					4.75555	-9.93	-7.98					56.6642	-8.684	-11.207					71.4404	-8.649	-9.6922
				0.831958	-10.264	-8.32					4.7718	-9.54	-8.29					56.7025	-8.545	-11.236					71.4507	-8.563	-9.6458
				0.837213	-10.093	-8.201					4.78805	-9.79	-8.11					56.7409	-8.468	-11.333					71.4608	-9.1728	-9.7448
				0.842496	-10.157	-8.245					4.8029	-10.26	-7.98					56.7794	-7.969	-11.412					71.4702	-10.1296	-9.6554
				0.847728	-10.147	-8.139					4.81756	-10.2	-8.52					56.818	-8.641	-11.383					71.4796	-9.317	-9.6898
				0.85283	-10.098	-7.979					4.83249	-10.07	-7.98					56.8567	-8.509	-11.507					71.4896	-9.2072	-9.6598
				0.85777	-9.915	-7.971					4.84845	-10	-8.05					56.8955	-8.701	-11.417					71.5001	-9.1708	-9.7734
				0.862694	-10.098	-8.01					4.86354	-10.11	-8.03					56.9344	-8.893	-11.408					71.5106	-9.0912	-9.7888
				0.867795	-9.969	-7.984					4.87863	-9.65	-7.97					56.9733	-8.925	-11.321					71.5209	-9.5202	-9.779
				0.873264	-9.837	-7.977					4.89372	-9.58	-7.75					57.0122	-8.75	-11.382					71.5308	-9.265	-9.8344
				0.879186	-9.983	-8.021					4.9088	-9.9	-8.4					57.0511	-8.204	-11.444					71.5402	-9.168	-9.7978
				0.885217	-9.992	-8.032					4.92389	-9.83	-8.4					57.09	-7.184	-11.555					71.5495	-9.2286	-9.9688
				0.890901	-10.063	-8.156					4.93936	-10.02	-7.99					57.1287	-7.303	-11.77					71.5589	-8.9762	-9.9658
				0.895786	-10.126	-8.252					4.95527	-9.52	-8.2					57.1674	-7.212	-11.806					71.5687	-8.3966	-9.6658
				0.899883	-10.019	-8.167					4.97119	-9.75	-8.2					57.2061	-7.09	-11.751					71.5782	-8.4672	-9.7992
				0.905056	-10.017	-8.17					4.9871	-9.73	-8.35					57.2449	-8.104	-11.577					71.5869	-7.8702	-9.7428
				0.913634	-10.133	-8.233					5.00302	-9.51	-8.54					57.2838	-7.295	-11.896					71.5956	-7.7906	-9.6488
				0.927945	-10.039	-8.151					5.01893	-9.34	-8					57.323	-6.977	-11.751					71.6052	-8.608	-9.7318
				0.949261	-10.261	-8.11					5.03484	-9.82	-8.37					57.3623	-6.797	-11.806					71.6152	-9.3888	-9.6778
				0.97463	-10.057	-8.194					5.05076	-9.84	-8.08					57.4016	-7.68	-11.593					71.6249	-9.71	-9.748
				1.00004	-10.269	-8.368					5.06667	-9.45	-8.17					57.4411	-7.391	-12.078					71.6344	-9.0008	-9.8029
				1.02148	-10.282	-8.336					5.08259	-9.19	-8.19					57.4805	-7.406	-11.895					71.6438	-9.443	-9.6997
				1.03604	-10.145	-8.143					5.0985	-9.41	-7.99					57.5198	-7.119	-11.865					71.6534	-10.1002	-9.6411
				1.04513	-10.15	-8.059					5.11442	-9.78	-7.89					57.5591	-6.703	-11.861					71.6635	-9.4416	-9.8081
				1.0513	-10.235	-8.111					5.12997	-10.17	-8.09					57.5983	-6.758	-11.875					71.6735	-9.7296	-9.7885
				1.05704	-10.234	-8.194					5.14536	-9.32	-8.01					57.6373	-6.457	-11.825					71.6832	-10.269	-9.7463
				1.06436	-10.1	-8.161					5.16129	-9.53	-8.01					57.6763	-5.769	-12.042					71.6924	-10.5356	-9.8259
				1.07311	-10.285	-8.095					5.1777	-9.54	-7.87					57.7152	-5.621	-12.259					71.7012	-10.2658	-9.9403
				1.08262	-9.844	-8.047					5.19315	-9.07	-7.77					57.754	-5.541	-12.118					71.7096	-10.1506	-10.1365
				1.09221	-9.806	-7.87					5.20818	-9.63	-8.09					57.7927	-5.781	-11.962					71.7182	-9.707	-10.1797
				1.10135	-9.863	-7.849					5.22373	-9.82	-7.9					57.8315	-6.742	-11.915					71.7269	-10.0844	-10.1509
				1.11009	-9.993	-8.028					5.23709	-9.52	-7.82					57.8703	-6.756	-11.944					71.736	-10.3322	-9.9577
				1.11863	-9.851	-8.18					5.24133	-9.66	-7.74					57.9092	-5.934	-12.033					71.7448	-10.7934	-10.1045
				1.12718	-9.861	-8.271					5.24557	-9.74	-7.85					57.9483	-5.59	-11.968					71.753	-10.077	-10.2733
				1.13589	-9.795	-8.312					5.24981	-9.6	-8.09					57.9876	-6.432	-11.932					71.7615	-9.5152	-10.3429
				1.14473	-9.763	-8.162					5.25405	-9.49	-7.92					58.027	-6.189	-11.995					71.7711	-9.9262	-10.2877
				1.15365	-9.939	-8.129					5.28241	-9.24	-7.97					58.0664	-6.307	-12.062					71.7812	-9.4882	-10.3959
				1.16257	-9.806	-8.344					5.31782	-9.52	-8.38					58.1058	-5.817	-12.041					71.791	-9.7632	-10.3021
				1.17145	-10.099	-8.391					5.36029	-9.91	-8.12					58.1453	-6.097	-11.922					71.8004	-9.664	-10.1789
				1.18028	-10.128	-8.62					5.40488	-9.54	-8.22					58.1847	-7.505	-11.791					71.8094	-10.0638	-10.0975
				1.18908	-9.928	-8.519					5.45281	-9.8	-8.04					58.2241	-7.45	-12.015					71.8182	-10.3086	-9.9301
				1.19787	-9.681	-8.352					5.50155	-9.83	-8.25					58.2635	-7.091	-12.227					71.8266	-9.8478	-10.0375
				1.20665	-9.566	-8.407					5.55042	-9.94	-7.96					58.3029	-6.045	-12.126					71.8351	-9.958	-10.1465
				1.21542	-9.61	-8.337					5.5983	-9.63	-8.06					58.3422	-5.909	-12.071					71.8438	-9.6726	-10.0441
				1.22421	-9.763	-8.262					5.64693	-9.56	-8.11					58.3815	-5.792	-12.081					71.849	-9.9882	-10.1771
				1.23301	-10.026	-8.364					5.69504	-9.68	-8.16					58.4208	-6.608	-12.338					71.8503	-9.5158	-10.1139
				1.24182	-9.803	-8.402					5.74342	-9.54	-8.37					58.46	-6.746	-12.125					71.8509	-8.6968	-10.2595
				1.25064	-9.825	-8.191					5.79119	-9.73	-8.13					58.4989	-6.972	-12.158					71.8516	-8.2668	-10.3269
				1.25945	-9.842	-8.264					5.83905	-9.86	-8.3					58.5376	-7.213	-12.049					71.8522	-8.0058	-10.2927
				1.26825	-10.241	-8.315					5.88774	-9.7	-8.34					58.576	-7.424	-12.115					71.8529	-8.2604	-10.4905
				1.27702	-10.213	-8.158					5.93601	-9.94	-8.37					58.5837	-6.892	-12.2152					71.8613	-8.1138	-10.4059
				1.28578	-10.475	-8.004					5.98455	-10.18	-8.22					58.5913	-6.9372	-12.2116					71.87	-7.8478	-10.2453
				1.29454	-10.663	-7.974					6.03333	-9.85	-8.18					58.599	-7.065	-12.1512					71.8783	-8.6292	-10.2907
				1.3033	-10.617	-8.197					6.08195	-10.26	-8.22					58.6067	-7.1372	-12.2176					71.8867	-8.6948	-10.3131
				1.31208	-10.457	-8.28					6.13035	-9.92	-8.63					58.6143	-7.1394	-12.1354					71.8953	-8.6356	-10.6545
				1.32086	-10.643	-8.234					6.17877	-9.88	-8.27					58.622	-7.2916	-12.2356					71.9038	-9.17	-10.4647
				1.32964	-10.85	-8.224					6.22706	-9.92	-8.26					58.6297	-7.2878	-12.1608					71.9125	-9.0018	-10.0927
				1.33841	-10.73	-8.274					6.27478	-9.91	-8.24					58.6374	-7.389	-12.2294					71.9214	-8.9754	-9.9155
				1.34715	-10.756	-8.176					6.32273	-9.77	-8.38					58.6452	-7.4156	-12.1496					71.9302	-9.4286	-10.1645
				1.35588	-10.689	-8.185					6.41048	-9.48	-8.27					58.6529	-7.4824	-12.2868					71.9387	-8.4928	-10.4271
				1.3646	-10.709	-8.175					6.50604	-9.66	-8.29					58.6607	-7.5392	-12.2128					71.9469	-7.8604	-10.3459
				1.37331	-10.828	-8.209					6.60327	-9.68	-8.47					58.6685	-7.7134	-12.2536					71.9552	-7.388	-10.1937
				1.38202	-10.655	-8.342					6.69887	-9.99	-8.56					58.6763	-7.6916	-12.0904					71.9636	-8.3842	-10.4263
				1.39074	-10.249	-8.436					6.79588	-10.06	-8.27					58.6841	-7.9576	-12.039					71.972	-8.683	-10.3257
				1.39947	-10.291	-8.328					6.89321	-10.1	-8.26					58.692	-7.9502	-11.918					71.9804	-8.6558	-10.3567
				1.40821	-10.375	-8.381					6.99034	-10	-8.67					58.6999	-8.106	-11.7284					71.989	-7.8918	-10.1033
				1.41696	-10.341	-8.472					7.08669	-10.43	-8.79					58.7079	-7.9432	-11.76					71.9978	-7.7946	-10.2133
				1.42572	-10.303	-8.428					7.18383	-9.98	-8.59					58.7158	-7.8288	-11.6986					72.0068	-8.152	-10.3417
				1.43449	-10.344	-8.307					7.28053	-10.36	-8.65					58.7237	-7.7338	-11.6978					72.0158	-8.0616	-10.2979
				1.44326	-10.337	-8.091					7.37685	-10.11	-8.82					58.7316	-7.6554	-11.649					72.0248	-7.8394	-10.2535
				1.45202	-10.312	-7.907					7.46911	-10.25	-8.54					58.7395	-7.721	-11.6174					72.0335	-7.7476	-10.3133
				1.46078	-10.396	-7.99					7.56426	-10.54	-9.18					58.7473	-7.665	-11.5252					72.0418	-7.6286	-10.1761
				1.46953	-10.28	-8.052					7.6584	-10.63	-8.58					58.7551	-7.653	-11.573					72.0502	-7.6032	-10.2133
				1.47829	-10.037	-8.345					7.75272	-10.63	-8.44					58.7628	-7.643	-11.7092					72.059	-7.7704	-10.1481
				1.48705	-10.058	-8.342					7.84873	-10.04	-8.54					58.7704	-7.5918	-11.5808					72.0679	-7.3832	-10.168
				1.4958	-9.96	-8.291					7.94585	-9.92	-8.24					58.7778	-7.8802	-11.6912					72.0765	-7.3614	-10.2796
				1.50455	-10.135	-8.155					8.04195	-9.38	-7.89					58.7852	-7.8366	-11.668					72.0848	-7.4786	-10.2662
				1.51329	-10.081	-8.155					8.1387	-9.17	-8.25					58.7924	-7.788	-11.786					72.0927	-6.9778	-10.1958
				1.52201	-10.107	-8.232					8.23506	-9.79	-8.34					58.7995	-7.526	-11.7336					72.1008	-6.8248	-10.3874
				1.53072	-10.006	-8.179					8.33148	-10.06	-8.58					58.8064	-7.0964	-11.8794					72.1095	-7.272	-10.2562
				1.53943	-9.634	-7.714					8.42768	-9.68	-8.51					58.8132	-7.141	-11.8876					72.1186	-7.3376	-10.2344
				1.54814	-9.569	-7.854					8.52368	-9.39	-8.51					58.8197	-6.6816	-12.0088					72.1274	-7.2808	-10.1984
				1.55686	-9.536	-7.846					8.6205	-9.5	-8.33					58.8261	-6.9448	-11.9182					72.136	-6.9752	-10.168
				1.56556	-9.431	-7.988					8.71724	-9.78	-8.58					58.8322	-6.6492	-12.0414					72.1442	-7.1212	-10.2692
				1.5742	-9.425	-7.893					8.81359	-10.04	-8.97					58.8381	-6.5506	-11.9536					72.1525	-7.7386	-10.3842
				1.58277	-9.607	-7.839					8.90961	-10.24	-8.77					58.8438	-6.3434	-11.905					72.1613	-8.3804	-10.651
				1.59123	-9.465	-7.674					9.00622	-10.04	-8.63					58.8492	-6.174	-12.056					72.1702	-7.2606	-10.1058
				1.59954	-9.388	-7.552					9.10209	-9.73	-8.37					58.8544	-6.0558	-12.067					72.179	-6.5194	-9.989
				1.60763	-9.51	-7.503					9.19827	-9.84	-8.84					58.8595	-6.0008	-11.9648					72.1878	-6.791	-9.8288
				1.61547	-9.425	-7.502					9.29446	-9.68	-8.75					58.8644	-6.0426	-12.0144					72.1966	-6.9236	-9.8912
				1.62303	-9.477	-7.672					9.38876	-9.86	-8.7					58.8691	-6.1234	-12.1208					72.2051	-6.9544	-9.7714
				1.63036	-9.663	-7.709					9.48603	-9.95	-10.21					58.8737	-5.91	-12.0458					72.2132	-7.2198	-9.751
				1.63753	-9.67	-7.749					9.58261	-10.08	-10.44					58.8782	-5.9394	-11.9654					72.221	-7.114	-9.7122
				1.64462	-9.677	-7.655					9.67841	-10.34	-10.64					58.8826	-6.073	-11.9112					72.2289	-7.1732	-9.6576
				1.6517	-9.718	-7.688					9.77464	-10.62	-10.69					58.887	-6.213	-11.8068					72.2373	-7.257	-9.641
				1.65875	-9.841	-7.917					9.87167	-10.16	-10.34					58.8913	-6.508	-11.873					72.2463	-7.2622	-9.6798
				1.66578	-9.788	-7.968					9.969	-10.209	-10.34					58.8956	-6.5774	-11.7974					72.2552	-7.1734	-9.6372
				1.67275	-10.165	-7.901					10.0668	-10.459	-10.871					58.8998	-6.8124	-11.7896					72.2637	-7.1792	-9.4994
				1.67967	-10.18	-8.08					10.164	-10.152	-10.687					58.9041	-6.5912	-11.5394					72.272	-6.9686	-9.8224
				1.68655	-10.414	-8.117					10.2601	-9.807	-10.308					58.9085	-6.854	-11.5842					72.2807	-7.5646	-9.9822
				1.69341	-10.335	-8.067					10.3567	-10.582	-10.984					58.9129	-6.968	-11.5308					72.2894	-7.9436	-10.0948
				1.70026	-9.923	-7.972					10.4523	-10.626	-10.47					58.9173	-7.2424	-11.3694					72.2979	-7.9154	-10.1816
				1.70713	-10.291	-8.084					10.5496	-10.495	-10.63					58.9219	-7.244	-11.433					72.3061	-8.1632	-10.0106
				1.714	-10.149	-8.087					10.6463	-10.453	-10.579					58.9266	-7.2614	-11.5354					72.3143	-8.4658	-10.1298
				1.72089	-10.004	-8.026					10.7443	-11.081	-10.684					58.9301	-7.2928	-11.4484					72.3226	-8.3224	-10.1702
				1.72778	-10.009	-7.9					10.8427	-10.9	-10.894					58.9326	-7.2038	-11.5422					72.331	-8.6584	-10.3284
				1.73466	-10.169	-8.084					10.9407	-10.322	-10.834					58.9351	-7.1652	-11.3042					72.3392	-9.047	-10.3124
				1.74154	-10.28	-8.034					11.0364	-9.616	-10.772					58.9376	-6.9926	-11.279					72.3472	-7.8738	-9.8528
				1.74838	-10.053	-8.026					11.133	-10.076	-10.588					58.9402	-6.9446	-11.2666					72.3553	-8.0034	-9.8694
				1.75519	-9.938	-8.089					11.2306	-10.201	-10.935					58.9428	-6.7446	-11.3116					72.3639	-7.9746	-9.7426
				1.76195	-9.989	-8.044					11.3272	-9.954	-11.792					58.9452	-6.6002	-11.294					72.3725	-7.8394	-9.7186
				1.76866	-10.142	-7.955					11.4242	-9.931	-11.402					58.9477	-6.3958	-11.3194					72.381	-7.8178	-9.8088
				1.77534	-10.021	-7.879					11.521	-10.012	-11.582					58.95	-6.2198	-11.4074					72.3896	-7.5376	-9.7678
				1.782	-9.867	-7.811					11.6179	-9.809	-11.475					58.9522	-6.1646	-11.4482					72.3986	-7.7164	-9.8406
				1.78864	-9.952	-7.845					11.7142	-9.732	-11.707					58.9542	-6.1514	-11.444					72.4072	-7.8504	-9.8652
				1.79526	-10.135	-7.902					11.8125	-9.985	-11.786					58.9561	-6.0622	-11.6508					72.4149	-8.1812	-10.0078
				1.80185	-10.187	-8.11					11.9105	-9.517	-11.712					58.9578	-6.0432	-11.633					72.4224	-8.0996	-9.8238
				1.8084	-10.273	-8.047					12.0078	-9.308	-11.489					58.9592	-5.9624	-11.7828					72.4306	-7.8546	-9.8056
				1.81491	-10.055	-7.965					12.1043	-8.615	-11.642					58.9604	-6.0138	-11.814					72.4392	-7.8128	-9.792
				1.82143	-10.043	-8.046					12.2023	-8.44	-11.495					58.9614	-5.983	-11.948					72.4478	-8.0444	-9.826
				1.82798	-9.992	-8.044					12.2997	-8.533	-11.708					58.962	-5.8648	-11.9208					72.4563	-7.6534	-10.0302
				1.8346	-9.906	-7.971					12.3978	-8.334	-11.584					58.9623	-5.8316	-11.99					72.4648	-8.248	-9.851
				1.84133	-10.045	-8.009					12.4957	-8.362	-11.714					58.9623	-5.6304	-11.9012					72.4731	-8.028	-9.8822
				1.84814	-9.936	-8.011					12.5953	-8.384	-11.9					58.9623	-5.617	-11.8694					72.4813	-7.7556	-9.8534
				1.85498	-9.828	-8.094					12.6931	-8.096	-11.915					58.9623	-5.5872	-11.9234					72.4895	-7.6836	-9.891
				1.86183	-9.69	-8.154					12.7929	-8.163	-11.932					58.9624	-5.4698	-11.883					72.498	-7.6486	-9.8402
				1.86865	-9.669	-8.099					12.8911	-8.334	-11.867					58.9624	-5.35	-11.743					72.5066	-7.9084	-10.0102
				1.87545	-9.848	-8.144					12.988	-8.331	-11.792					58.9624	-5.3714	-11.8692					72.515	-7.6552	-9.8758
				1.88224	-9.787	-8.195					13.0878	-8.462	-11.67					58.9624	-5.3248	-11.786					72.5233	-7.839	-10.0083
				1.88901	-9.806	-8.16					13.1861	-9.294	-11.406					58.9624	-5.2822	-11.87					72.5318	-8.2238	-10.2881
				1.89579	-9.735	-8.018					13.2853	-9.469	-11.326					58.9624	-5.1812	-11.7332					72.5404	-7.539	-10.0857
				1.90254	-9.731	-7.988					13.3861	-9.912	-11.003					58.9624	-5.3258	-11.8552					72.5488	-7.417	-10.1213
				1.90925	-9.835	-7.982					13.4826	-9.628	-11.349					58.9624	-5.3672	-11.791					72.5571	-7.3856	-9.9169
				1.91588	-9.957	-8.016					13.5832	-9.288	-11.682					58.9625	-5.4772	-11.8906					72.5653	-7.2842	-9.8227
				1.92244	-10.004	-8.084					13.6824	-9.429	-11.535					58.9625	-5.4642	-11.8056					72.5732	-7.3822	-9.9051
				1.92896	-10.016	-8.078					13.7809	-10.02	-11.318					58.9625	-5.6706	-12.0526					72.581	-7.3788	-9.7789
				1.93548	-10.094	-8.117					13.8782	-9.761	-11.167					58.9625	-5.574	-11.9144					72.5889	-7.3846	-9.6781
				1.94206	-10.119	-8.099					13.9768	-9.787	-11.355					58.9625	-5.6762	-12.1172					72.5972	-7.4386	-9.8683
				1.94873	-9.99	-7.969					14.0741	-9.442	-11.376					58.9625	-5.848	-12.1546					72.6056	-7.5548	-9.6705
				1.95546	-9.914	-7.942					14.1724	-9.764	-11.404					58.9625	-5.8082	-12.1338					72.6139	-7.7692	-9.6747
				1.96223	-9.772	-7.897					14.2705	-8.994	-12.038					58.9626	-5.699	-11.9438					72.6218	-7.4336	-9.5853
				1.96897	-9.88	-8.037					14.3697	-9.923	-11.527					58.9626	-5.7664	-11.8374					72.6295	-7.8076	-9.7775
				1.97567	-9.894	-8.041					14.4678	-9.209	-11.692					58.9626	-5.4046	-11.6504					72.6374	-7.2644	-9.6753
				1.98236	-9.988	-8.057					14.5664	-9.197	-11.905					58.9635	-5.1304	-11.5458					72.6458	-7.498	-9.8577
				1.98905	-9.99	-8.021					14.6639	-8.544	-11.75					58.965	-4.8194	-11.4736					72.6544	-7.15	-9.7329
				1.9958	-9.913	-7.979					14.7628	-8.706	-11.787					58.9672	-4.946	-11.6204					72.6628	-6.8554	-9.9443
				2.00261	-10.066	-8					14.8606	-7.732	-12.27					58.9701	-4.8578	-11.521					72.671	-7.3432	-9.9799
				2.0094	-10.239	-7.991					14.9585	-7.81	-12.429					58.9737	-5.5018	-11.8366					72.6793	-7.3226	-9.9563
				2.01607	-10.31	-8.07					15.0578	-8.071	-12.544					58.9778	-5.7226	-11.8596					72.6875	-7.0376	-9.9035
				2.02252	-10.207	-8.12					15.156	-7.769	-12.833					58.9825	-5.9222	-11.975					72.6954	-6.8474	-9.7719
				2.02873	-10.148	-8.28					15.2537	-7.777	-13.211					58.9876	-5.9208	-12.0274					72.7033	-6.9574	-9.7185
				2.03501	-9.794	-8.257					15.3509	-7.782	-13.573					58.9933	-6.115	-12.2166					72.7115	-6.8682	-9.7309
				2.04172	-9.91	-8.406					15.4483	-8.126	-13.227					59.0027	-6.027	-12.01					72.7196	-6.9368	-9.9599
				2.04927	-9.947	-8.398					15.5469	-7.664	-12.958					59.0155	-5.7762	-11.9092					72.7276	-7.1702	-10.1023
				2.05771	-9.871	-8.446					15.6438	-8.001	-13.092					59.0289	-5.3652	-11.8012					72.7358	-7.0926	-9.9387
				2.06594	-9.933	-8.323					15.7416	-7.752	-13.01					59.0429	-5.3468	-11.835					72.7447	-7.4378	-10.0387
				2.07253	-10.116	-8.226					15.8398	-7.787	-12.872					59.0574	-5.4502	-11.7652					72.7537	-7.419	-9.9557
				2.07603	-9.879	-7.993					15.9369	-7.493	-12.94					59.0722	-5.4678	-11.7166					72.762	-7.4528	-9.9607
				2.07621	-9.948	-8.084					16.0351	-7.464	-12.799					59.0874	-5.3904	-11.6206					72.7701	-7.6546	-10.2247
				2.07743	-10.176	-8.147					16.1343	-7.557	-12.771					59.1027	-5.269	-11.5582					72.7782	-7.6936	-10.0301
				2.08527	-10.151	-8.14					16.234	-7.611	-12.54					59.1182	-5.5132	-11.5822					72.7862	-7.7864	-10.3537
				2.10526	-10.116	-8.077					16.3318	-8.226	-12.965					59.1337	-5.7028	-11.6858					72.7939	-7.6212	-10.0179
				2.14058	-10.209	-8.127					16.4325	-7.366	-12.196					59.1491	-6.0318	-11.6794					72.8017	-8.1174	-10.2129
				2.18481	-10.304	-8.159					16.5318	-7.559	-12.215					59.1644	-5.5448	-11.6772					72.8099	-8.0638	-10.2253
				2.22915	-10.22	-8.146					16.6301	-6.991	-11.975					59.1794	-5.7586	-11.6682					72.8183	-7.5568	-9.9971
				2.26478	-10.087	-8.216					16.7297	-7.107	-12.24					59.1942	-5.4304	-11.786					72.8263	-7.2418	-9.9119
				2.28529	-10.109	-8.219					16.8291	-7.279	-12.108					59.2086	-5.5838	-11.9098					72.8341	-7.1964	-10.0277
				2.29378	-10.191	-8.164					16.9299	-7.523	-12.111					59.2228	-5.6834	-11.9836					72.8421	-7.412	-9.8975
				2.29573	-10.285	-8.243					17.0306	-6.818	-12.077					59.2367	-5.73	-11.8886					72.8501	-7.3134	-9.8795
				2.29662	-10.31	-8.311					17.1311	-6.551	-12.07					59.2504	-5.7512	-12.0226					72.8582	-7.3736	-9.6785
				2.30081	-10.189	-8.214					17.2368	-7.204	-12.434					59.2638	-5.5064	-11.8564					72.8662	-7.245	-9.5563
				2.30803	-10.133	-8.265					17.339	-6.81	-12.474					59.2771	-4.7168	-11.6838					72.8741	-6.799	-9.5125
				2.31688	-9.957	-8.33					17.4438	-7.173	-12.41					59.2902	-4.4262	-11.4682					72.8819	-6.882	-9.5531
				2.32595	-10.133	-8.376					17.5493	-7.06	-12.676					59.3032	-4.391	-11.3476					72.8895	-7.4054	-9.7715
				2.33414	-10.13	-8.281					17.6519	-7.056	-12.405					59.316	-4.6562	-11.3064					72.8971	-7.3238	-9.8911
				2.34152	-10.111	-8.231					17.7546	-7.052	-12.361					59.3288	-5.3568	-11.533					72.9048	-7.0862	-9.9985
				2.34844	-10.108	-8.3					17.8577	-6.988	-12.468					59.3414	-5.2756	-11.3724					72.9126	-7.3876	-10.3733
				2.35528	-10.115	-8.254					17.9621	-6.864	-12.534					59.354	-5.1988	-11.5042					72.9204	-7.464	-10.1743
				2.36232	-10.138	-8.258					18.0623	-7.147	-12.529					59.3666	-4.9292	-11.4862					72.9286	-7.4426	-9.9823
				2.36959	-10.165	-8.194					18.2012	-7.6	-12.422					59.3791	-4.4904	-11.4018					72.9372	-8.3922	-10.1917
				2.37703	-10.078	-8.123					18.3017	-7.581	-12.357					59.3917	-4.0288	-11.3172					72.9457	-7.6546	-10.2861
				2.3846	-9.986	-8.122					18.402	-7.714	-12.414					59.4043	-3.965	-11.5118					72.9537	-8.555	-10.3657
				2.39224	-10.028	-8.1					18.5009	-7.059	-12.433					59.4169	-4.152	-11.2422					72.9615	-8.7638	-10.3744
				2.39978	-10.026	-8.056					18.5997	-7.166	-12.544					59.4296	-4.52	-11.492					72.9698	-7.738	-10.0684
				2.40707	-10.018	-8					18.6996	-7.119	-12.48					59.4424	-4.9708	-11.5956					72.9783	-7.2962	-9.6696
				2.41393	-10.191	-8.127					18.8002	-7.902	-12.679					59.4553	-4.8674	-11.5388					72.9867	-6.9074	-9.5946
				2.42035	-10.438	-8.128												59.4684	-4.6122	-11.4382					72.9949	-7.3318	-9.4858
				2.4269	-10.432	-8.046					34.3387	-7.96	-12.709					59.4815	-4.3184	-11.4172					73.0032	-7.4724	-9.5314
				2.43388	-10.264	-8.057					34.39	-8.806	-12.196					59.4948	-4.4126	-11.2552					73.0114	-7.7142	-9.642
				2.43836	-10.34	-8.068					34.4391	-8.742	-12.052					59.5081	-4.6988	-11.4864					73.0195	-7.9508	-9.791
				2.44371	-10.321	-8.084					34.4814	-8.08	-12.129					59.5215	-4.9268	-11.35					73.0276	-7.8844	-9.8272
				2.44884	-10.225	-8.079					34.5259	-7.711	-12.599					59.535	-5.3792	-11.5758					73.0362	-8.6152	-10.3038
				2.4524	-10.225	-8.09					34.5665	-7.465	-12.595					59.5486	-5.4038	-11.5814					73.0449	-8.8632	-10.337
				2.45303	-10.29	-7.987					34.6191	-7.452	-12.477					59.5622	-5.4488	-11.6316					73.0533	-7.9544	-9.8534
				2.45303	-10.395	-8.123					34.6666	-7.858	-12.681					59.5759	-5.6378	-11.66					73.0619	-8.1182	-10.034
				2.45303	-10.366	-8.182					34.7075	-7.681	-12.69					59.5897	-5.7232	-11.7704					73.071	-8.403	-10.1382
				2.45303	-10.341	-8.148					34.7788	-7.815	-12.549					59.6035	-5.7986	-11.807					73.0799	-8.7092	-10.2872
				2.45303	-10.232	-8.025					34.8202	-7.761	-12.711					59.6174	-5.8706	-11.9704					73.0884	-9.1376	-10.3422
				2.45303	-10.109	-8.038					34.8648	-8.154	-12.922					59.6313	-5.886	-11.901					73.0967	-8.3926	-9.996
				2.45469	-10.631	-8.225					34.9094	-8.712	-12.803					59.6452	-5.8896	-11.9608					73.1053	-8.4804	-9.9878
				2.45822	-10.656	-8.163					34.9559	-8.491	-12.714					59.6592	-5.9926	-11.9406					73.1137	-8.4552	-10.0794
				2.46276	-10.654	-8.041					35.0018	-8.556	-12.745					59.6731	-6.0258	-11.9904					73.1213	-8.4804	-10.0056
				2.46758	-10.389	-7.942					35.0499	-9.548	-12.923					59.6871	-6.0462	-11.9656					73.129	-8.6264	-10.1346
				2.47239	-10.499	-8.084					35.1027	-9.145	-12.522					59.7011	-6.0338	-12.0536
				2.48141	-10.56	-7.997					35.1511	-9.098	-11.96					59.7151	-5.9674	-11.962					75.5896	-8.327	-9.4456
				2.48986	-10.41	-7.985					35.1914	-9.293	-12.302					59.7291	-6.0128	-12.0318					75.5912	-8.149	-8.8424
				2.49734	-10.548	-7.949					35.2383	-9.192	-12.273					59.7431	-6.0632	-12.0426					75.5929	-7.9826	-8.817
				2.50415	-10.431	-8.099					35.2904	-9.286	-11.905					59.7571	-6.149	-12.0714					75.5948	-8.145	-8.8458
				2.51076	-10.567	-8.018					35.3377	-9.057	-12.055					59.7711	-6.3146	-12.0802					75.5967	-8.2742	-8.9658
				2.51764	-10.522	-8.103					35.3884	-8.801	-12.02					59.7851	-6.3542	-12.063					75.5986	-8.0738	-8.9058
				2.52511	-10.787	-8.168					35.4267	-8.6	-11.816					59.799	-6.3078	-12.035					75.6005	-8.2588	-8.9526
				2.53305	-10.748	-8.155					35.4683	-8.724	-11.611					59.813	-6.281	-12.0854					75.6024	-8.422	-8.947
				2.5412	-10.031	-8.183					35.5115	-8.64	-11.84					59.8269	-6.2266	-12.022					75.6043	-8.5524	-8.9572
				2.54931	-10.26	-7.988					35.5563	-8.41	-12.1					59.8408	-6.164	-12.042					75.6062	-8.6814	-9.3442
				2.55719	-10.416	-8.004					35.601	-8.18	-12.8					59.8547	-6.173	-11.967					75.6081	-8.6096	-9.3078
				2.56492	-10.257	-8.168					35.6472	-7.75	-12.81					59.8686	-6.2348	-12.0534					75.6099	-8.7808	-9.1422
				2.57266	-10.172	-8.055					35.6918	-7.99	-13.15					59.8825	-6.2208	-11.9264					75.6115	-8.653	-9.0226
				2.58056	-10.065	-8.15					35.7372	-7.51	-13.1					59.8964	-6.1234	-11.9254					75.6131	-8.6178	-8.9732
				2.58872	-10.185	-8.109					35.7815	-7.51	-12.91					59.9102	-6.1338	-11.9638					75.6146	-9.0388	-9.1716
				2.59708	-10.147	-8.096					35.8274	-7.64	-12.82					59.924	-6.1056	-12.0096					75.6163	-8.7986	-8.9364
				2.60555	-10.608	-8.2					35.8746	-7.65	-13.09					59.9378	-6.091	-12.061					75.6178	-8.8666	-9.0144
				2.61401	-10.576	-8.12					35.9193	-7.87	-12.83					59.9516	-6.04	-12.0932					75.6189	-8.788	-8.9774
				2.6224	-10.458	-8.006					35.9631	-7.74	-12.77					59.9653	-5.897	-12.0486					75.6199	-8.5646	-8.979
				2.63074	-10.453	-8.056					36.0103	-7.83	-12.86					59.9791	-5.9538	-12.0514					75.6214	-8.879	-9.3106
				2.63909	-10.504	-8.011					36.0559	-7.96	-12.62					59.9928	-5.996	-12.0166					75.6231	-8.7178	-8.9706
				2.64749	-10.51	-8.249					36.1011	-8.03	-12.37					60.0065	-6.0716	-12.013					75.625	-8.982	-9.0738
				2.65599	-10.469	-8.127					36.151	-8.44	-12.3					60.0201	-6.1126	-12.0828					75.6268	-9.0056	-9.0578
				2.66452	-10.301	-8.141					36.1991	-8.62	-12.36					60.0337	-6.0402	-11.9844					75.6284	-9.4514	-9.159
				2.67302	-10.551	-8.108					36.2408	-8.94	-12.29					60.0473	-6.06	-12.0416					75.6301	-9.115	-9.205
				2.68142	-10.77	-8.039					36.2636	-8.96	-12.34					60.0609	-6.1156	-12.1302					75.632	-8.9794	-9.159
				2.68965	-10.604	-8.052					36.2866	-8.89	-12.09					60.0745	-6.1428	-12.0796					75.6341	-8.889	-9.0836
				2.69779	-10.389	-7.93					36.3074	-8.49	-12.1					60.0881	-6.126	-12.113					75.636	-8.811	-9.1654
				2.70589	-10.448	-7.913					36.3282	-8.93	-12.21					60.1016	-6.194	-12.0256					75.6377	-9.156	-9.1272
				2.71403	-10.632	-8.05					36.348	-8.51	-11.99					60.1151	-6.2076	-12.0152					75.6395	-9.3124	-9.0332
				2.72227	-10.482	-7.966					36.36	-8.75	-12.25					60.1286	-6.1618	-11.9494					75.6414	-9.3128	-9.1502
				2.73059	-10.279	-7.825					36.363	-8.79	-12.63					60.1422	-6.1752	-12.0868					75.6432	-8.9636	-9.104
				2.73893	-10.247	-8.036					36.3642	-9.05	-12.61					60.1557	-6.2296	-11.9824					75.645	-9.2374	-9.4172
				2.74724	-10.211	-8.069					36.3654	-8.84	-12.11					60.1692	-6.1866	-12.0788					75.6467	-9.046	-9.585
				2.75551	-10.423	-8.005					36.3665	-8.91	-12.8					60.1827	-6.1328	-11.9422					75.6485	-8.6538	-9.4676
				2.76374	-10.506	-8.086					36.3677	-9.24	-12.41					60.1962	-6.1822	-12.0656					75.6508	-8.8486	-9.408
				2.77196	-10.469	-8.016					36.3689	-9.11	-12.41					60.2096	-6.0924	-12.0006					75.6534	-8.8396	-9.3198
				2.78021	-10.71	-7.985					36.3917	-8.93	-12.39					60.2232	-6.057	-11.948					75.6563	-8.7936	-9.42
				2.78849	-10.425	-7.972					36.418	-9.2	-12.36					60.2367	-6.1748	-11.9192					75.6591	-9.048	-9.3472
				2.79678	-10.36	-7.955					36.4489	-9.27	-12.06					60.2502	-6.091	-11.988					75.6612	-9.0418	-9.4182
				2.80501	-10.693	-8.052					36.485	-9.09	-12					60.2637	-6.1388	-11.9804					75.6632	-9.0078	-9.5728
				2.81233	-10.997	-8.086					36.5545	-9.32	-12.26					60.2772	-6.0932	-12.0488					75.6652	-8.5292	-9.4114
				2.81633	-10.734	-8.096					36.6261	-9.3	-12.14					60.2908	-6.1974	-12.0796					75.6674	-9.0136	-9.3866
				2.8203	-10.833	-8.1					36.7002	-9.79	-12.24					60.3043	-6.0834	-12.0414					75.6695	-9.7354	-9.566
				2.82431	-10.526	-8.167					36.7746	-9.75	-12.2					60.3179	-6.0762	-12.0154					75.6713	-9.4412	-9.6472
				2.82843	-10.465	-8.054					36.8538	-9.52	-11.88					60.3315	-5.9924	-12.086					75.6726	-9.5084	-9.6688
				2.83267	-10.092	-8.234					36.9298	-9.39	-11.82					60.3451	-6.022	-11.9086					75.6741	-9.4178	-9.5634
				2.83687	-10.149	-8.089					37.0077	-9.16	-11.97					60.3587	-6.0634	-11.9768					75.6764	-9.2956	-9.499
				2.84082	-10.081	-8.175					37.0844	-9.05	-11.87					60.3723	-6.038	-11.8166					75.6786	-9.4914	-9.4596
				2.84432	-10.303	-8.067					37.1608	-9.21	-12.16					60.3859	-5.9286	-11.919					75.6799	-9.4988	-9.4304
				2.84733	-10.343	-8.061					37.2396	-8.65	-12.06					60.3996	-5.9876	-11.9618					75.681	-9.1704	-9.5204
				2.85051	-10.389	-8.065					37.318	-8.21	-12.07					60.4132	-6.0016	-12.0228					75.683	-9.3516	-9.4084
				2.85469	-10.317	-8.085					37.3935	-8.01	-11.98					60.4269	-5.9704	-11.9306					75.685	-9.2312	-9.539
				2.8607	-10.077	-8.034					37.469	-7.96	-12					60.4406	-5.9542	-12.0208					75.6862	-9.2846	-9.6308
				2.8687	-9.955	-8.038					37.5455	-7.89	-11.86					60.4543	-5.92	-11.876					75.6876	-9.2832	-9.4378
				2.87615	-10.335	-8.087					37.6193	-8.12	-11.91					60.468	-5.8024	-11.9794					75.6901	-9.1116	-9.4278
				2.87984	-10.278	-8.03					37.6966	-7.79	-12.14					60.4818	-5.8292	-11.9082					75.6925	-9.388	-9.4832
				2.87984	-10.392	-8.194					37.7753	-7.57	-12.65					60.4956	-5.8034	-11.87					75.6936	-8.7976	-9.3886
				2.87984	-10.142	-8.1					37.8577	-7.34	-12.67					60.5093	-5.7482	-12.0096					75.6943	-8.6892	-9.4692
				2.87984	-10.148	-8.119					37.9395	-7.06	-12.71					60.5231	-5.6296	-12.1362					75.6959	-8.8636	-9.469
				2.87984	-10.602	-8.134					38.024	-6.51	-12.83					60.537	-5.499	-12.0236					75.6981	-8.766	-9.4112
				2.87984	-10.818	-8.187					38.1069	-6.53	-12.82					60.5508	-5.4076	-12.0802					75.7003	-8.8476	-9.5108
				2.87984	-10.494	-8.177					38.1881	-6.6	-12.92					60.5647	-5.612	-12.0312					75.7021	-8.8668	-9.543
				2.88192	-9.995	-8.07					38.269	-6.55	-13.03					60.5786	-5.654	-11.9412					75.7032	-8.5352	-9.4476
				2.88804	-9.896	-8.021					38.3494	-6.76	-12.99					60.5925	-5.5448	-11.8322					75.7044	-8.4116	-9.3424
				2.8954	-10.148	-8.139					38.4297	-7.08	-12.91					60.6064	-5.1994	-11.7038					75.7063	-8.4264	-9.4462
				2.90177	-10.635	-8.108					38.5088	-6.53	-12.94					60.6204	-4.8176	-11.5154					75.7085	-8.6668	-9.4636
				2.90713	-10.664	-8.091					38.5886	-6.96	-13.04					60.6343	-4.451	-11.435					75.7106	-8.501	-9.4284
				2.91202	-10.559	-8.008					38.6693	-7.02	-13.06					60.6483	-4.7316	-11.4742					75.7126	-8.3814	-9.5414
				2.91698	-10.286	-7.96					38.7507	-7.09	-13.05					60.6623	-4.885	-11.72					75.7145	-8.5518	-9.5144
				2.92241	-10.449	-8.027					38.8322	-6.5	-12.9					60.6764	-5.1176	-11.7138					75.716	-8.5914	-9.58
				2.92825	-10.553	-8.11					38.9145	-6.51	-12.78					60.6904	-5.3854	-11.7626					75.717	-8.5014	-9.5784
				2.9343	-10.504	-8.011					38.9974	-6.64	-13.03					60.7045	-5.0722	-11.7084					75.718	-7.7948	-9.549
				2.94038	-10.699	-8.052					39.083	-6.08	-12.95					60.7186	-4.8006	-11.6964					75.7195	-8.6946	-9.747
				2.94633	-10.736	-8.013					39.1259	-6.9382	-13.0288					60.7327	-4.8166	-11.596					75.7211	-8.8654	-9.6416
				2.95631	-10.475	-8.052					39.1689	-6.7958	-12.7402					60.7468	-4.8384	-11.6628					75.7222	-8.732	-9.6934
				2.96816	-10.434	-7.964					39.212	-7.249	-12.8708					60.761	-5.058	-11.722					75.7233	-8.7222	-9.7484
				2.9803	-10.407	-7.825					39.2553	-7.1336	-12.8594					60.7752	-5.283	-11.8996					75.7249	-8.7606	-9.7972
				2.99285	-10.323	-7.886					39.2987	-7.4816	-12.9668					60.7894	-5.422	-11.98					75.7267	-8.3574	-9.5506
				3.0056	-10.63	-7.913					39.342	-7.3004	-12.9034					60.8036	-5.5962	-12.1192					75.7286	-8.368	-9.5814
				3.01829	-10.546	-7.944					39.3852	-7.1194	-12.765					60.8178	-5.7984	-12.1298					75.7309	-8.5226	-9.7266
				3.03063	-10.644	-7.998					39.4285	-7.1694	-12.715					60.8321	-5.7314	-12.1262					75.7337	-8.5166	-9.5682
				3.04242	-10.483	-7.899					39.4722	-6.8704	-12.6042					60.8463	-5.6822	-12.077					75.7362	-8.3664	-9.578
				3.05384	-10.526	-7.825					39.5156	-6.8318	-12.5304					60.8606	-5.6918	-12.0236					75.7378	-8.3218	-9.4046
				3.06514	-10.454	-7.891					39.558	-6.8632	-12.3048					60.8749	-5.789	-12.0074					75.7389	-8.3534	-9.4904
				3.07656	-10.429	-7.896					39.5999	-7.2616	-12.1554					60.8893	-5.7536	-12.008					75.7402	-8.3462	-9.5784
				3.08832	-10.363	-7.98					39.6419	-7.4036	-11.9732					60.9036	-5.779	-12.0218					75.7417	-8.472	-9.5802
				3.1004	-10.503	-7.922					39.6842	-7.5164	-11.9062					60.918	-5.7722	-11.9794					75.7431	-8.4188	-9.7698
				3.11277	-10.639	-8.007					39.7268	-8.1062	-11.918					60.9323	-5.7192	-12.0206					75.7444	-8.2346	-9.8854
				3.12537	-10.615	-8.121					39.7691	-7.957	-12.1568					60.9467	-5.5062	-11.9098					75.7456	-8.759	-9.8586
				3.13814	-10.779	-8.1					39.8106	-7.765	-12.6578					60.9611	-5.2858	-11.6964					75.7471	-8.6148	-9.6504
				3.15096	-10.94	-8.106					39.8514	-7.3116	-12.6182					60.9755	-5.2114	-11.7404					75.7489	-8.6388	-9.865
				3.1637	-10.945	-8.005					39.892	-7.0206	-12.6576					60.9899	-5.7254	-11.8528					75.7507	-8.5752	-9.8482
				3.17625	-10.94	-8.15					39.9327	-6.613	-12.6072					61.0043	-5.9244	-12.0676					75.7523	-8.5264	-9.8346
				3.18852	-11.07	-8.279					39.9738	-6.9372	-12.6474					61.0187	-5.9416	-12.0066					75.7536	-8.9004	-9.8344
				3.20064	-11.219	-8.248					40.0149	-6.7604	-12.3344					61.0331	-5.7812	-12.047					75.7549	-8.5864	-9.9082
				3.21278	-11.217	-8.217					40.0557	-6.8596	-12.331					61.0475	-5.6346	-11.95					75.7564	-8.3572	-9.8392
				3.2251	-11.317	-8.294					40.0962	-6.8214	-12.3534					61.0619	-5.5352	-11.9454					75.7584	-8.5454	-9.7722
				3.23772	-11.29	-8.278					40.1365	-6.6772	-12.5554					61.0763	-5.6656	-11.955					75.7609	-8.1988	-9.6168
				3.25045	-11.256	-8.204					40.1765	-6.5122	-12.4858					61.0908	-5.8354	-12.0442					75.7636	-8.27	-9.7078
				3.26304	-10.902	-8.229					40.2163	-6.4152	-12.3876					61.1052	-5.907	-12.0426					75.7662	-8.334	-9.7912
				3.27523	-10.885	-8.222					40.256	-6.027	-12.483					61.1196	-5.8244	-12.0864					75.7681	-8.2464	-9.986
				3.28686	-10.939	-8.114					40.296	-6.8014	-12.5916					61.134	-5.9078	-12.0584					75.7698	-8.358	-9.926
				3.29813	-11.015	-8.007					40.3358	-6.7652	-12.364					61.1484	-5.878	-12.1862					75.7715	-8.3228	-10.0336
				3.30934	-10.721	-8.04					40.3754	-6.5744	-12.3868					61.1628	-5.8678	-12.0334					75.773	-8.2542	-9.696
				3.32078	-10.62	-8.146					40.4151	-6.7252	-12.37					61.1772	-5.6512	-11.9384					75.7738	-8.2044	-9.7822
				3.33266	-10.918	-8.092					40.4553	-6.9048	-12.3746					61.1915	-5.8534	-11.9526					75.7743	-8.55	-9.9008
				3.34488	-10.997	-8.157					40.4953	-6.981	-12.457					61.2059	-6.0428	-12.0664					75.7752	-8.529	-10.1482
				3.35726	-10.662	-8.043					40.5347	-7.1714	-12.5604					61.2203	-6.1272	-12.0336					75.7764	-8.8882	-9.9976
				3.35936	-10.772	-8.066					40.5738	-7.2628	-12.494					61.2346	-6.1718	-12.108					75.7777	-8.9872	-9.8542
				3.36146	-10.503	-8.149					40.6129	-7.4224	-12.4346					61.249	-6.1716	-11.9172					75.7789	-8.9668	-9.8216
				3.36355	-10.782	-7.972					40.6522	-7.3772	-12.1496					61.2633	-6.4148	-12.0334					75.7799	-8.9236	-9.756
				3.36565	-10.722	-8.05					40.6916	-7.6718	-12.2302					61.2776	-6.4792	-11.9454					75.7809	-9.0284	-9.7604
				3.36773	-10.828	-7.976					40.7309	-7.8908	-12.4622					61.292	-6.5138	-11.999					75.7818	-8.5706	-9.7984
				3.36982	-10.878	-7.953					40.7699	-7.9568	-12.1516					61.3063	-6.5174	-11.8432					75.7827	-9.0646	-9.9662
				3.3719	-10.878	-7.952					40.8089	-8.0168	-12.1386					61.3206	-6.0752	-11.5282					75.7835	-9.9772	-10.221
				3.37397	-10.852	-7.957					40.8485	-8.0454	-12.1194					61.3348	-5.9038	-11.4902					75.7842	-10.068	-10.0974
				3.37604	-10.839	-7.999					40.8882	-7.9494	-11.915					61.3491	-5.5276	-11.4284					75.7847	-9.8226	-9.9516
				3.3781	-10.764	-7.974					40.9276	-7.9414	-12.2732					61.3634	-5.5928	-11.327					75.7852	-9.4322	-9.9842
				3.38016	-10.852	-8.013					40.9668	-7.6926	-12.3484					61.3776	-5.645	-11.5632					75.786	-9.363	-10.0446
				3.38221	-10.774	-7.932					41.0058	-8.0372	-12.0294					61.3919	-5.7146	-11.5824					75.7867	-9.2068	-9.944
				3.38426	-10.859	-7.922					41.045	-7.836	-12.2218					61.4061	-5.7668	-11.6876					75.7872	-9.138	-9.8662
				3.38631	-10.938	-7.95					41.0846	-7.7252	-11.9916					61.4203	-5.6102	-11.572					75.7878	-9.1668	-9.9272
				3.38835	-10.975	-8.009					41.1241	-7.8538	-11.8224					61.4345	-5.771	-11.659					75.7888	-9.1742	-10.02
				3.39039	-10.691	-8.072					41.163	-7.1492	-11.8098					61.4486	-5.8286	-11.6598					75.7897	-9.3012	-10.0552
				3.39242	-10.925	-8.054					41.2014	-7.308	-11.737					61.4628	-6.0398	-11.8568					75.7903	-9.4142	-10.1522
				3.39445	-11.118	-8.046					41.2395	-7.2838	-11.6736					61.477	-6.1818	-11.801					75.7907	-9.3432	-9.9972
				3.39648	-10.959	-8.117					41.2776	-7.282	-11.6622					61.4911	-6.4	-11.9958					75.7916	-9.4174	-9.9874
				3.3985	-10.997	-8.165					41.3159	-6.8692	-11.7318					61.5052	-6.4692	-11.9242					75.7926	-9.3438	-9.9312
				3.40052	-10.987	-8.141					41.3542	-6.9354	-12.1046					61.5193	-6.3434	-11.8942					75.7934	-8.9738	-9.7986
				3.40254	-10.955	-8.248					41.3924	-6.4862	-12.2182					61.5334	-6.2938	-11.7614					75.7941	-8.7412	-9.7306
				3.40456	-10.987	-8.192					41.4309	-6.3516	-12.3164					61.5475	-6.3504	-11.6952					75.795	-8.8378	-9.8326
				3.40658	-11.026	-8.252					41.4701	-6.2788	-12.419					61.5616	-6.4224	-11.7148					75.796	-9.0404	-9.867
				3.40859	-11.065	-8.215					41.5091	-6.366	-12.5202					61.5757	-6.6072	-11.849					75.797	-9.1122	-9.9252
				3.41061	-11.217	-8.166					41.5472	-5.999	-12.4944					61.5897	-6.6384	-11.8162					75.7981	-9.2456	-9.9048
				3.41262	-11.141	-8.193					41.5849	-5.7656	-12.3878					61.6038	-6.8056	-11.9716					75.7992	-9.0538	-9.901
				3.41463	-11.019	-8.19					41.623	-5.8994	-12.452					61.6178	-6.7738	-11.9626					75.8002	-9.3368	-9.9666
				3.41664	-11.013	-8.19					41.6613	-5.6958	-12.3278					61.6318	-6.8276	-11.968					75.8011	-9.2622	-9.9344
				3.41865	-11.276	-8.19					41.6994	-5.6332	-12.3626					61.6458	-6.8342	-11.9546					75.8018	-9.0426	-9.9992
				3.42066	-11.269	-8.213					41.7372	-5.648	-12.356					61.6598	-6.814	-11.8406					75.8024	-9.063	-9.9032
				3.42266	-11.306	-8.189					41.7747	-5.447	-12.3392					61.6738	-6.8004	-11.8646					75.8031	-9.1028	-9.8044
				3.42467	-11.075	-8.231					41.8123	-5.876	-12.3134					61.6878	-6.5014	-11.8366					75.8041	-9.307	-10.0002
				3.42667	-11.252	-8.145					41.8506	-5.9168	-12.3268					61.7018	-6.327	-11.7654					75.8051	-9.3384	-10.006
				3.42867	-11.253	-8.148					41.8894	-6.6286	-12.5686					61.7157	-6.1164	-11.7486					75.8058	-9.4556	-10.0346
				3.43067	-11.176	-8.122					41.9281	-6.0404	-12.286					61.7297	-5.9466	-11.6392					75.8065	-9.6156	-9.9898
				3.43266	-11.285	-8.115					41.9662	-6.1162	-12.4702					61.7436	-5.6482	-11.7676					75.8074	-9.0694	-9.88
				3.43465	-11.381	-8.158					42.0034	-6.0288	-12.5162					61.7576	-5.1788	-11.6736					75.8085	-9.268	-9.8336
				3.43664	-11.249	-8.109					42.0407	-5.5026	-12.2138					61.7715	-4.337	-11.8268					75.8094	-9.3452	-9.827
				3.43862	-11.182	-8.141					42.0789	-5.9718	-12.2854					61.7855	-4.303	-11.7186					75.8102	-9.3172	-9.7946
				3.44059	-11.266	-8.107					42.117	-5.991	-12.146					61.7994	-3.9788	-11.8498					75.8111	-9.0282	-9.7356
				3.44256	-11.257	-8.114					42.1539	-6.0828	-12.15					61.8133	-3.7042	-11.7754					75.8119	-9.1914	-9.8666
				3.44452	-11.34	-8.183					42.1902	-6.1386	-12.1612					61.8273	-3.4624	-11.926					75.8127	-9.2326	-9.8644
				3.44647	-11.363	-8.126					42.2266	-6.3968	-12.226					61.8412	-3.2754	-11.8306					75.8134	-9.5148	-9.9034
				3.44842	-11.331	-8.095					42.2635	-6.3916	-12.2372					61.8551	-2.8836	-11.7952					75.8139	-9.2424	-9.8154
				3.45035	-11.414	-8.104					42.3007	-5.884	-12.079					61.869	-2.7572	-11.8008					75.8146	-9.1772	-9.8268
				3.45228	-11.466	-8.084					42.3373	-5.7334	-12.0906					61.883	-2.576	-11.841					75.8157	-9.2688	-9.805
				3.4542	-11.477	-8.056					42.3727	-6.3158	-12.2912					61.8969	-2.628	-11.8378					75.8168	-9.4596	-9.8406
				3.45611	-11.403	-8.088					42.4082	-6.636	-12.3194					61.9108	-2.6918	-11.817					75.8177	-9.1452	-9.9822
				3.458	-11.425	-8.157					42.4452	-6.9838	-12.52					61.9248	-2.7536	-11.744					75.8185	-9.2528	-9.933
				3.45989	-11.359	-8.03					42.4829	-6.5494	-12.0592					61.9387	-2.8822	-11.823					75.8193	-9.156	-9.9838
				3.46177	-11.398	-8.134					42.5203	-6.8564	-12.2914					61.9526	-2.9342	-11.7652					75.8203	-9.3332	-9.9808
				3.46363	-11.317	-8.199					42.5571	-7.1022	-12.4104					61.9666	-3.0308	-11.8064					75.8216	-9.0982	-9.9408
				3.46548	-11.395	-8.245					42.5935	-7.0994	-12.1234					61.9805	-3.0068	-11.7344					75.8227	-9.0174	-9.8464
				3.46732	-11.433	-8.269					42.6292	-7.5586	-12.2292					61.9945	-2.8574	-11.7396					75.8233	-9.0352	-9.9426
				3.46914	-11.485	-8.293					42.6641	-7.0762	-11.7748					62.0085	-2.946	-11.7708					75.8239	-8.7794	-9.7954
				3.47096	-11.396	-8.397					42.6991	-7.0194	-11.6588					62.0224	-2.8746	-11.7676					75.8247	-8.8054	-9.8976
				3.47276	-11.422	-8.333					42.735	-7.698	-11.645					62.0364	-2.7984	-11.7376					75.8256	-8.7962	-9.7888
				3.47456	-11.441	-8.305					42.7712	-7.9708	-11.8804					62.0504	-2.6794	-11.729					75.8261	-9.132	-9.9288
				3.47634	-11.412	-8.304					42.807	-7.7536	-11.836					62.0643	-2.6842	-11.7008					75.8263	-9.0322	-9.8158
				3.47811	-11.372	-8.315					42.8427	-7.4576	-11.8302					62.0783	-2.636	-11.7486					75.8265	-8.859	-9.7386
				3.47988	-11.387	-8.369					42.8788	-7.3394	-11.7924					62.0923	-2.6636	-11.6106					75.8266	-9.0114	-9.7964
				3.48163	-11.289	-8.34					42.9144	-7.5448	-11.8632					62.1063	-2.5994	-11.6302					75.8266	-8.7742	-9.7154
				3.48338	-11.266	-8.428					42.949	-7.159	-11.9048					62.1202	-2.7094	-11.642					75.8267	-9.2658	-9.9316
				3.48512	-11.255	-8.338					42.9833	-7.496	-11.8116					62.1342	-2.7036	-11.6776					75.8268	-9.2728	-9.9682
				3.48685	-11.375	-8.344					43.0182	-8.6594	-11.9022					62.1482	-2.8512	-11.6538					75.8269	-9.1968	-9.8138
				3.48857	-11.319	-8.332					43.0528	-8.8904	-11.6822					62.1621	-2.9448	-11.6078					75.827	-9.2802	-9.9522
				3.49029	-11.385	-8.334					43.0861	-9.0286	-11.7392					62.1761	-3.003	-11.6008					75.8271	-9.1614	-9.812
				3.492	-11.362	-8.337					43.1198	-9.1678	-11.765					62.1901	-3.0424	-11.6628					75.8271	-9.177	-9.8774
				3.4937	-11.348	-8.35					43.1552	-8.9916	-11.6826					62.204	-3.1792	-11.5616					75.8272	-9.1124	-9.8776
				3.4954	-11.271	-8.262					43.1902	-8.692	-11.7398					62.218	-3.2306	-11.6336					75.8273	-8.7692	-9.6858
				3.4971	-11.372	-8.377					43.2229	-8.5756	-11.8046					62.2319	-3.3364	-11.5748					75.8274	-9.3782	-9.7858
				3.49878	-11.433	-8.448					43.2551	-8.1754	-11.6146					62.2458	-3.3442	-11.5892					75.8275	-9.5836	-9.956
				3.50047	-11.504	-8.439					43.2891	-8.1684	-11.7582					62.2598	-3.3322	-11.5622					75.8275	-9.524	-9.9344
				3.50215	-11.392	-8.476					43.3238	-8.0926	-11.563					62.2737	-3.429	-11.6494					75.8276	-9.5654	-9.9302
				3.50383	-11.501	-8.516					43.3576	-8.3752	-11.4374					62.2876	-3.4316	-11.591					75.8277	-9.5338	-9.9004
				3.5055	-11.47	-8.615					43.3912	-8.5112	-11.6582					62.3015	-3.3288	-11.5884					75.8318	-9.4798	-9.8526
				3.50717	-11.452	-8.615					43.4255	-8.2878	-11.7292					62.3154	-3.425	-11.5876					75.8372	-9.3162	-9.838
				3.50884	-11.482	-8.591					43.4597	-8.1948	-11.5252					62.3293	-3.3888	-11.6476					75.8424	-9.4252	-9.7162
				3.5105	-11.423	-8.524					43.4931	-7.849	-11.5924					62.3432	-3.3844	-11.5834					75.8486	-9.5934	-9.8344
				3.51217	-11.389	-8.561					43.5255	-7.6574	-12.2218					62.3571	-3.4108	-11.5994					75.8569	-9.1802	-9.6748
				3.51382	-11.46	-8.479					43.5574	-7.5122	-12.5424					62.371	-3.4786	-11.5644					75.8651	-9.039	-9.857
				3.51548	-11.564	-8.526					43.5896	-7.583	-12.556					62.3849	-3.5102	-11.6924					75.8713	-9.2872	-9.7446
				3.51713	-11.512	-8.457					43.6227	-7.0174	-12.3712					62.3988	-3.5056	-11.6312					75.877	-9.2644	-9.6854
				3.51877	-11.47	-8.481					43.6562	-7.2404	-12.5518					62.4127	-3.3784	-11.6558					75.8888	-9.2166	-9.7122
				3.52042	-11.406	-8.424					43.6892	-7.0106	-12.2496					62.4266	-3.3856	-11.567					75.9039	-9.2634	-9.82
				3.52206	-11.409	-8.437					43.7219	-7.222	-12.5002					62.4405	-3.3968	-11.6464					75.918	-9.0234	-9.7926
				3.52369	-11.246	-8.31					43.7543	-7.3584	-12.643					62.4544	-3.435	-11.5796					75.932	-9.1976	-9.8764
				3.52532	-11.204	-8.275					43.7868	-7.4536	-12.5956					62.4682	-3.559	-11.6112					75.9472	-9.4744	-9.8788
				3.52694	-11.267	-8.235					43.8195	-7.224	-12.246					62.4821	-3.433	-11.5816					75.9637	-9.5552	-9.909
				3.52856	-11.201	-8.349					43.8532	-7.6366	-12.416					62.496	-3.3316	-11.613					75.9809	-9.34	-9.6804
				3.53018	-11.002	-8.248					43.8882	-7.4468	-12.2954					62.5099	-3.2844	-11.5678					75.9971	-9.177	-9.6358
				3.53179	-10.991	-8.262					43.9232	-7.432	-12.2374					62.5238	-3.2462	-11.5592					76.0114	-9.245	-9.6868
				3.53339	-10.96	-8.201					43.9569	-6.7718	-12.1512					62.5378	-3.2724	-11.552					76.0267	-9.3312	-9.7428
				3.53499	-10.956	-8.151					43.9903	-6.9596	-12.2856					62.5517	-3.3526	-11.5436					76.0457	-9.1842	-9.7056
				3.53658	-10.723	-8.083					44.0243	-7.035	-12.1602					62.5656	-3.3078	-11.5634					76.0674	-9.2146	-9.732
				3.53817	-10.709	-8.101					44.0579	-6.745	-12.2516					62.5795	-3.385	-11.5752					76.0892	-9.2366	-9.6902
				3.53975	-10.706	-8.171					44.0904	-7.1042	-12.5826					62.5934	-3.384	-11.5646					76.1081	-9.1768	-9.6352
				3.54133	-10.728	-8.102					44.1223	-7.4068	-12.5466					62.6073	-3.6012	-11.5618					76.1228	-8.9404	-9.5796
				3.5429	-10.59	-8.174					44.1544	-7.0778	-12.1548					62.6212	-3.6484	-11.5786					76.1414	-9.1408	-9.7082
				3.54446	-10.626	-8.181					44.1869	-7.08	-12.2728					62.6351	-3.8388	-11.505					76.1707	-9.3368	-9.7004
				3.54602	-10.79	-8.199					44.2194	-7.3272	-12.368					62.649	-3.7362	-11.543					76.2054	-9.33	-9.7078
				3.54757	-10.81	-8.225					44.2515	-7.5182	-12.1584					62.663	-3.4824	-11.5706					76.2387	-9.183	-9.6336
				3.54912	-10.925	-8.24					44.2825	-7.2398	-12.1196					62.6769	-3.3342	-11.4938					76.2711	-8.8144	-9.4806
				3.55066	-10.852	-8.23					44.3127	-7.1862	-12.1484					62.6908	-3.2266	-11.5298					76.3042	-9.1538	-9.704
				3.55219	-10.802	-8.215					44.3424	-7.6578	-12.3272					62.7047	-3.2378	-11.5238					76.3383	-9.074	-9.5746
				3.55373	-10.895	-8.104					44.3718	-7.4418	-12.3092					62.7185	-3.282	-11.559					76.3728	-9.393	-9.97
				3.55525	-10.807	-8.137					44.4012	-7.5478	-12.2056					62.7324	-3.3864	-11.6644					76.4073	-9.1658	-9.925
				3.55678	-10.933	-8.131					44.4312	-7.5132	-12.0002					62.7463	-3.4614	-11.7302					76.4415	-8.7902	-9.7972
				3.5583	-10.894	-8.13					44.4623	-7.0354	-11.7436					62.7602	-3.633	-11.6216					76.4768	-9.0708	-9.8054
				3.55982	-10.901	-8.137					44.4935	-6.9114	-11.822					62.7741	-3.8528	-11.5862					76.5147	-8.9368	-9.7034
				3.56134	-10.774	-8.022					44.5238	-7.298	-11.9918					62.7879	-3.8952	-11.6118					76.5551	-9.0394	-9.8396
				3.56286	-10.768	-8.091					44.554	-7.2842	-11.892					62.8018	-3.7144	-11.6322					76.5968	-9.1628	-9.853
				3.56438	-10.662	-8.04					44.5849	-7.291	-11.9008					62.8156	-3.6474	-11.5942					76.6363	-9.1074	-9.7228
				3.5659	-10.785	-8.125					44.6163	-7.2516	-11.8316					62.8294	-3.6546	-11.5496					76.671	-9.3708	-9.7764
				3.56741	-10.726	-8.049					44.6477	-7.388	-11.9306					62.8433	-3.6512	-11.544					76.7049	-9.2822	-9.7546
				3.56893	-10.842	-8.051					44.6794	-7.4738	-11.8746					62.8571	-3.7056	-11.5302					76.742	-9.3448	-9.8198
				3.57045	-10.856	-8.147					44.7117	-7.6754	-11.8432					62.8709	-3.8364	-11.4946					76.7799	-9.0306	-9.635
				3.57197	-10.839	-8.071					44.7445	-7.9142	-11.923					62.8847	-4.2028	-11.484					76.816	-9.0392	-9.5676
				3.57349	-10.476	-7.929					44.7774	-8.3724	-11.3648					62.8985	-4.172	-11.4766					76.8524	-9.067	-9.5418
				3.57501	-10.195	-8.003					44.8102	-8.1972	-11.1066					62.9123	-4.3998	-11.4434					76.8915	-9.0254	-9.57
				3.57654	-9.999	-8.016					44.8429	-8.1718	-11.2306					62.9261	-4.4248	-11.378					76.9306	-9.027	-9.5822
				3.57806	-10.101	-8.009					44.8758	-8.413	-11.928					62.9399	-4.121	-11.2802					76.9673	-8.9798	-9.5382
				3.5796	-9.958	-8.116					44.9089	-8.418	-11.7946					62.9537	-4.0782	-11.3066					77.0035	-9.0312	-9.6472
				3.58148	-10.06	-7.989					44.9422	-8.3726	-11.4162					62.9675	-4.227	-11.3572					77.0413	-9.1846	-9.6148
				3.58337	-10.41	-8.1					44.9755	-7.8614	-11.407					62.9812	-4.2168	-11.2446					77.0782	-8.8274	-9.4912
				3.58527	-10.459	-8.064					45.0089	-7.7932	-11.7606					62.995	-4.3044	-11.3456					77.112	-8.8268	-9.5834
				3.58716	-10.468	-8.06					45.0422	-7.6024	-12.006					63.0088	-4.3892	-11.4148					77.1461	-8.8004	-9.487
				3.58906	-10.404	-7.981					45.0755	-7.7824	-11.9442					63.0226	-4.5674	-11.4198					77.1835	-8.9146	-9.4966
				3.59096	-10.51	-8.003					45.1089	-8.2452	-11.8186					63.0363	-4.59	-11.3178					77.2211	-8.974	-9.5322
				3.59286	-10.328	-7.967					45.1422	-8.4124	-11.617					63.0501	-4.73	-11.3214					77.2556	-8.963	-9.4472
				3.59477	-10.51	-8.047					45.1756	-8.599	-11.7306					63.0639	-4.7974	-11.228					77.2894	-9.048	-9.5164
				3.59667	-10.565	-7.95					45.2089	-8.686	-11.6846					63.0776	-4.9736	-11.3224					77.3253	-8.6494	-9.3548
				3.59856	-10.593	-8.047					45.242	-8.68	-11.5134					63.0914	-4.8068	-11.1722					77.3619	-8.6118	-9.2684
				3.60046	-10.914	-8.058					45.275	-8.4306	-11.5898					63.1051	-4.9444	-11.2					77.3973	-8.7154	-9.3018
				3.60235	-10.891	-7.994					45.3082	-8.3296	-11.5928					63.1189	-5.077	-11.1578					77.4317	-8.463	-9.3262
				3.60424	-10.911	-7.999					45.3414	-8.9318	-11.6484					63.1327	-5.1516	-11.0756					77.4656	-8.4152	-9.3502
				3.60612	-11.041	-8.045					45.3745	-9.2624	-11.637					63.1464	-5.2218	-11.0712					77.4998	-8.539	-9.3294
				3.60799	-10.974	-8.066					45.4077	-8.8168	-11.3228					63.1602	-5.5056	-11.063					77.5352	-8.8006	-9.4846
				3.60986	-10.913	-8.016					45.4408	-9.2312	-11.3988					63.1739	-5.5444	-10.9916					77.5714	-8.982	-9.5176
				3.61172	-10.987	-7.963					45.4735	-8.8504	-11.4946					63.1877	-5.494	-11.1068					77.6079	-8.8744	-9.406
				3.61357	-10.885	-7.981					45.5056	-9.1596	-11.4236					63.2014	-5.5584	-11.0512					77.6436	-8.7718	-9.4188
				3.61541	-10.905	-7.988					45.5375	-9.2036	-11.5576					63.2152	-5.4888	-11.0156					77.6779	-8.5662	-9.1682
				3.61724	-11.104	-7.973					45.5694	-9.3886	-11.9108					63.2289	-5.615	-11.0438					77.7122	-8.7704	-9.3398
				3.61906	-11.17	-8.019					45.6012	-9.3994	-11.6926					63.2427	-5.477	-11.0412					77.7475	-8.719	-9.2842
				3.62087	-11.078	-8.016					45.6325	-9.3336	-11.7816					63.2564	-5.5232	-10.9662					77.7823	-8.9614	-9.4122
				3.62267	-11.077	-8.002					45.6642	-9.489	-11.5674					63.2702	-5.7166	-11.0048					77.8149	-8.6388	-9.3112
				3.62446	-11.039	-7.961					45.6972	-9.6214	-11.4416					63.2839	-5.789	-10.95					77.8469	-8.8132	-9.3844
				3.62626	-11.05	-7.946					45.7318	-9.6192	-11.4486					63.2977	-5.5988	-11.0716					77.8802	-8.938	-9.4448
				3.62804	-10.971	-7.936					45.7677	-9.4032	-11.4536					63.3114	-5.4862	-10.996					77.9143	-8.9418	-9.3852
				3.62983	-10.928	-7.997					45.8037	-9.023	-11.3892					63.3251	-5.1264	-11.0328					77.9481	-8.553	-9.1804
				3.63161	-11.06	-7.989					45.8401	-9.2622	-11.2792					63.3389	-4.931	-11.0162					77.9818	-8.8268	-9.2506
				3.6334	-10.816	-8.038					45.8836	-9.4176	-10.9844					63.3526	-5.2728	-11.1372					78.0153	-9.027	-9.4268
				3.63518	-10.764	-7.931					45.9395	-9.4278	-11.324					63.3664	-5.87	-11.2336					78.0488	-8.9088	-9.4232
				3.63697	-10.752	-8.004					46.0005	-9.546	-11.3418					63.3801	-6.6424	-11.3502					78.0824	-8.6702	-9.4398
				3.63877	-10.68	-8.091					46.0586	-9.3608	-11.0816					63.3939	-6.7096	-11.3806					78.1159	-8.9074	-9.4784
				3.64057	-10.647	-8.061					46.1148	-9.8286	-11.179					63.4076	-6.9054	-11.4508					78.149	-8.8596	-9.3814
				3.64237	-10.771	-8.07					46.1709	-9.8518	-11.1694					63.4213	-6.8704	-11.4336					78.1818	-8.9476	-9.4076
				3.64419	-10.861	-8.076					46.2229	-9.6592	-11.2766					63.4351	-6.8404	-11.6292					78.2143	-8.8536	-9.3504
				3.64601	-10.941	-8.116					46.271	-9.9804	-11.2502					63.4488	-6.8008	-11.6214					78.2469	-8.6774	-9.2972
				3.64785	-10.94	-8.025					46.3398	-9.406	-11.4266					63.4625	-6.6258	-11.6248					78.2796	-8.2794	-9.0816
				3.6497	-10.839	-7.972					46.4463	-9.1892	-11.3462					63.4763	-6.5726	-11.535					78.3123	-8.8994	-9.3728
				3.65156	-10.924	-7.992					46.5536	-9.2134	-11.6752					63.49	-6.4122	-11.5198					78.345	-8.8022	-9.4054
				3.65343	-10.797	-8.012					46.6238	-9.0516	-11.3564					63.5038	-6.466	-11.5936					78.3775	-8.591	-9.2362
				3.65531	-10.879	-7.862					46.6689	-9.2792	-11.4238					63.5175	-6.3716	-11.6496					78.4099	-9.0996	-9.385
				3.65721	-11.031	-7.933					46.7088	-9.5042	-11.3008					63.5313	-6.316	-11.5904					78.4423	-8.8372	-9.2982
				3.6591	-10.895	-7.981					46.7463	-9.037	-11.2736					63.545	-6.3516	-11.5374					78.4745	-8.8024	-9.2486
				3.661	-10.972	-8.028					46.7802	-8.9428	-11.2828					63.5588	-6.3818	-11.4702					78.5067	-8.8118	-9.4536
				3.6629	-10.991	-8.014					46.8129	-8.5488	-11.31					63.5725	-6.4286	-11.4234					78.5388	-8.6374	-9.351
				3.6648	-10.94	-7.948					46.8466	-8.454	-11.4062					63.5863	-6.4284	-11.4242					78.5712	-8.8336	-9.39
				3.66669	-10.949	-7.867					46.8807	-7.6584	-11.6824					63.6	-6.4148	-11.5364					78.6038	-8.6686	-9.3556
				3.66857	-10.97	-7.922					46.914	-7.7674	-12.2464					63.6138	-6.3938	-11.524					78.6359	-8.7842	-9.5188
				3.67044	-10.841	-8.003					46.9471	-7.6488	-12.3336					63.6276	-6.3798	-11.6244					78.6666	-8.57	-9.3196
				3.6723	-10.992	-8.025					46.9804	-7.6212	-12.4482					63.6413	-6.2734	-11.556					78.6973	-8.8314	-9.473
				3.67414	-10.898	-7.897					47.0146	-7.7734	-12.532					63.6551	-5.8522	-11.3028					78.7292	-8.352	-9.0962
				3.67597	-10.829	-7.89					47.0496	-7.6652	-12.5494					63.6689	-5.683	-11.1698					78.7621	-8.6128	-9.2572
				3.67777	-10.83	-7.887					47.0848	-7.5084	-12.5086					63.6827	-5.5664	-11.1056					78.7953	-8.6336	-9.06
				3.67955	-10.768	-7.894					47.1194	-7.063	-12.3144					63.6965	-5.3514	-11.0428					78.828	-8.607	-9.107
				3.6813	-10.957	-7.972					47.1538	-6.7982	-12.2642					63.7103	-5.2176	-11.0112					78.8599	-8.4814	-9.13
				3.68302	-10.966	-8.031					47.1885	-6.5242	-12.361					63.7241	-5.0938	-10.9842					78.8917	-8.7558	-9.3992
				3.68471	-11.055	-7.937					47.2232	-6.5638	-12.1212					63.7379	-4.8186	-10.9388					78.9241	-8.7518	-9.4104
				3.68636	-11.121	-7.934					47.2576	-6.957	-12.4226					63.7517	-4.4396	-10.7844					78.9561	-8.7288	-9.309
				3.68798	-11.202	-8.052					47.2922	-7.2042	-12.5946					63.7655	-4.3358	-10.6376					78.9869	-8.8438	-9.1804
				3.68957	-11.161	-8.023					47.3272	-7.0908	-12.4168					63.7793	-4.0502	-10.3884					79.0173	-8.7894	-9.159
				3.69112	-11.111	-8.003					47.3614	-7.2	-12.5964					63.7932	-4.7118	-10.5374					79.0482	-8.6026	-9.238
				3.69265	-11.107	-8.013					47.3937	-7.2052	-12.708					63.807	-4.537	-10.4112					79.0796	-8.594	-9.1958
				3.69416	-11.112	-8.065					47.4249	-7.4358	-12.518					63.8209	-4.4758	-10.5146					79.111	-8.4476	-9.1346
				3.69564	-11.143	-7.974					47.4558	-7.4778	-12.445					63.8347	-4.4908	-10.5492					79.1424	-8.4344	-9.0432
				3.6971	-11.036	-8.102					47.4866	-7.1982	-12.293					63.8486	-4.322	-10.4334					79.1737	-8.247	-8.9752
				3.69855	-10.993	-8.036					47.5171	-7.323	-12.1712					63.8625	-4.4576	-10.4948					79.2052	-8.5684	-9.054
				3.69998	-10.982	-8.093					47.5472	-7.349	-12.3772					63.8764	-4.658	-10.6166					79.2369	-8.473	-9.0758
				3.70141	-10.963	-8					47.5766	-7.2356	-12.4128					63.8903	-4.672	-10.6134					79.269	-8.2706	-8.9936
				3.70282	-11.026	-7.99					47.606	-6.7262	-12.394					63.9042	-4.6766	-10.5234					79.3013	-8.4812	-9.04
				3.70423	-11.025	-8.067					47.6357	-6.783	-12.469					63.9181	-4.6248	-10.5396					79.3336	-8.6384	-9.2144
				3.70564	-11.078	-8.04					47.6658	-6.4584	-12.31					63.9321	-4.8734	-10.6424					79.3659	-8.674	-9.133
				3.70706	-11.173	-8.019					47.6962	-7.43	-12.4952					63.946	-5.2622	-10.7368					79.3982	-8.5894	-9.0794
				3.70847	-11.198	-8.118					47.7265	-7.5246	-12.6716					63.9599	-5.1968	-10.6554					79.4304	-8.4604	-9.0472
				3.70989	-10.95	-8.111					47.7564	-7.4794	-12.499					63.9739	-5.1476	-10.6568					79.4625	-8.7322	-9.0422
				3.71133	-11.003	-8.065					47.7863	-7.434	-12.4474					63.9879	-4.73	-10.5924					79.4946	-8.7926	-9.165
				3.71249	-10.893	-8.063					47.8166	-7.0138	-12.4728					64.0018	-4.585	-10.5366					79.5267	-8.5754	-9.1468
				3.71322	-10.948	-8.066					47.8473	-7.2986	-12.5782					64.0158	-4.8144	-10.6248					79.5589	-8.4024	-9.1188
				3.71396	-11.044	-8.096					47.8784	-7.1456	-12.544					64.0298	-5.0144	-10.6998					79.591	-8.7788	-9.2188
				3.7147	-10.988	-8.061					47.9095	-7.2204	-12.632					64.0437	-4.975	-10.7294					79.6229	-8.8598	-9.2948
				3.71544	-11.065	-8.057					47.9405	-6.892	-12.4706					64.0577	-4.7404	-10.6096					79.6546	-9.0454	-9.182
				3.71618	-11.168	-8.15					47.9715	-6.9946	-12.3618					64.0717	-4.688	-10.6836					79.6862	-8.9336	-9.2396
				3.71689	-11.152	-8.155					48.0025	-7.2686	-12.4704					64.0856	-4.8848	-10.8928					79.7176	-9.3324	-9.5346
				3.71759	-11.198	-8.111					48.0336	-7.3162	-12.5324					64.0996	-5.4822	-11.3578					79.749	-9.5954	-9.554
				3.71826	-11.109	-8.109					48.0647	-6.9794	-12.4926					64.1136	-5.5754	-11.298					79.7807	-9.311	-9.6082
				3.7189	-10.967	-8.084					48.0957	-6.9402	-12.2578					64.1275	-5.8148	-11.5126					79.8131	-9.1838	-9.5654
				3.71951	-11.003	-8.045					48.1265	-7.2156	-12.35					64.1415	-5.6428	-11.3788					79.8458	-9.3548	-9.4352
				3.72006	-11.009	-8.087					48.1576	-7.559	-12.5666					64.1554	-5.4478	-11.236					79.8784	-9.2574	-9.3566
				3.72057	-11.068	-8.121					48.1894	-7.5352	-12.6992					64.1694	-5.3878	-11.2246					79.9112	-9.4884	-9.417
				3.72103	-11.033	-8.105					48.2213	-7.5306	-12.6366					64.1833	-5.2584	-11.1596					79.9445	-9.2714	-9.4228
				3.72142	-11.122	-8.15					48.2526	-7.48	-12.6708					64.1972	-5.2922	-11.2494					79.9776	-9.1772	-9.2252
				3.72174	-11.128	-8.135					48.2836	-7.2234	-12.3514					64.2111	-5.3448	-11.479					80.0096	-9.3066	-9.1934
				3.722	-11.127	-8.312					48.315	-7.5866	-12.6442					64.225	-5.313	-11.4062					80.0413	-9.0108	-8.9932
				3.72217	-11.041	-8.328					48.3467	-7.7276	-12.465					64.2389	-5.1776	-11.165					80.0732	-8.814	-8.884
				3.72226	-11.008	-8.319					48.3787	-7.3066	-12.1152					64.2528	-5.0888	-11.0616					80.1056	-9.2896	-9.1972
				3.72226	-11.01	-8.289					48.4104	-7.4934	-11.9902					64.2667	-5.139	-11.1					80.1382	-9.2904	-9.1354
				3.72226	-10.99	-8.281					48.4416	-7.7648	-12.0892					64.2806	-5.2508	-11.1192					80.1707	-9.3316	-9.176
				3.72226	-10.736	-8.336					48.4725	-8.1462	-12.01					64.2945	-5.0362	-11.0342					80.2027	-9.6734	-9.145
				3.72226	-11.009	-8.263					48.5038	-8.2496	-11.913					64.3084	-5.0522	-11.053					80.2346	-9.2576	-9.3686
				3.72226	-10.895	-8.177					48.5351	-8.5334	-11.6618					64.3223	-5.148	-11.092					80.2666	-9.2788	-9.381
				3.72226	-10.844	-8.155					48.5661	-8.8956	-11.6684					64.3361	-5.1398	-11.0482					80.2985	-9.16	-9.514
				3.72226	-10.976	-8.206					48.5968	-8.634	-11.547					64.35	-5.1076	-11.1818					80.3301	-9.4596	-9.3462
				3.72226	-10.981	-8.171					48.6276	-8.8738	-11.6844					64.3639	-5.292	-11.1098					80.362	-9.1454	-9.0068
				3.72226	-11.009	-8.192					48.6586	-8.7958	-11.6902					64.3777	-5.4156	-11.1892					80.3944	-8.8228	-8.2662
				3.72226	-10.927	-8.228					48.6898	-8.862	-11.6884					64.3916	-5.4398	-11.1512					80.4269	-8.3604	-8.6314
				3.72226	-10.958	-8.222					48.7209	-8.7872	-11.733					64.4055	-5.7114	-11.3248					80.4586	-8.7892	-8.822
				3.72226	-10.926	-8.293					48.7519	-8.6952	-11.9498					64.4193	-5.878	-11.3114					80.4898	-8.923	-8.8764
				3.72226	-10.839	-8.263					48.7828	-8.969	-11.757					64.4332	-6.2728	-11.6744					80.5208	-9.5724	-9.0418
				3.72226	-10.947	-8.225					48.8139	-8.9784	-11.774					64.4471	-6.4006	-11.6214					80.5521	-9.3052	-9.0636
				3.72226	-10.877	-8.232					48.8451	-8.8714	-11.7312					64.461	-6.4286	-11.7636					80.5842	-9.4938	-8.962
				3.72226	-10.864	-8.232					48.876	-8.8508	-11.5376					64.4748	-6.3542	-11.591					80.6168	-9.3338	-8.951
				3.72226	-10.869	-8.239					48.9065	-8.975	-11.7812					64.4887	-6.1712	-11.628					80.6493	-9.5774	-9.0224
				3.72226	-10.863	-8.247					48.9366	-9.108	-11.9264					64.5026	-5.9288	-11.3264					80.6818	-9.5166	-8.9836
				3.72226	-10.85	-8.25					48.9668	-8.5566	-12.0442					64.5165	-6.0878	-11.602					80.714	-9.5392	-9.2134
				3.72226	-10.786	-8.299					48.9975	-8.578	-11.8932					64.5304	-6.1948	-11.65					80.7459	-9.5224	-9.2888
				3.72226	-10.884	-8.218					49.0282	-8.3466	-11.5764					64.5443	-6.3158	-11.823					80.7775	-9.5878	-9.311
				3.72226	-10.748	-8.233					49.0586	-9.207	-11.821					64.5583	-6.432	-11.831					80.8092	-9.3252	-9.1618
				3.72226	-10.761	-8.244					49.0889	-9.366	-11.9488					64.5722	-6.7504	-11.9434					80.8412	-9.4628	-9.3352
				3.7223	-10.76	-8.208					49.1194	-9.0312	-11.5976					64.5862	-6.823	-11.821					80.8733	-9.4086	-9.3224
				3.72243	-10.677	-8.19					49.15	-9.1122	-11.555					64.6002	-6.7392	-11.9144					80.9054	-9.4352	-9.2692
				3.72264	-10.674	-8.248					49.1807	-9.2382	-11.3042					64.6142	-6.7066	-11.83					80.9375	-9.4102	-9.2492
				3.72293	-10.581	-8.23					49.2111	-9.2584	-11.391					64.6282	-6.695	-11.772					80.9696	-9.6342	-9.3096
				3.7233	-10.778	-8.243					49.2412	-9.216	-11.493					64.6422	-6.6574	-11.7982					81.0013	-9.527	-9.205
				3.72373	-10.83	-8.242					49.2715	-9.1428	-11.6608					64.6563	-6.4884	-11.9504					81.0323	-9.7352	-9.0152
				3.72423	-11.169	-8.352					49.3027	-9.0886	-11.6094					64.6704	-6.5576	-11.8342					81.0629	-9.363	-8.904
				3.72478	-10.893	-8.186					49.3334	-9.0752	-11.6672					64.6845	-6.4712	-11.7892
				3.72537	-10.954	-8.245					49.3627	-9.1462	-11.534					64.6986	-6.536	-11.766
				3.72601	-10.887	-8.271					49.3916	-9.1606	-11.4318					64.7128	-6.5294	-11.6408
				3.72668	-10.972	-8.236					49.4213	-8.8852	-11.381					64.727	-6.569	-11.656
				3.72738	-10.855	-8.187					49.4512	-8.4722	-11.626					64.7412	-6.6828	-11.7354
				3.72811	-10.952	-8.163					49.4804	-8.5986	-11.7444					64.7554	-6.6978	-11.6954
				3.73173	-10.881	-8.087					49.5089	-8.2588	-11.6938					64.7697	-6.6104	-11.865
				3.73805	-10.912	-8.194					49.537	-7.5464	-11.6482					64.784	-6.6268	-11.8276
				3.74458	-10.9525	-8.2345					49.5644	-8.7618	-11.566					64.7984	-6.5544	-11.8312
				3.75099	-10.993	-8.275					49.5912	-8.9878	-11.4374					64.8127	-6.5216	-11.8184
				3.75754	-11.169	-8.338					49.6179	-9.2096	-11.481					64.8271	-6.6046	-11.8468
				3.76444	-11.309	-8.412					49.6452	-8.8812	-11.6218					64.8415	-6.6588	-11.8882
				3.77184	-11.179	-8.423					49.6726	-8.9414	-12.2408					64.856	-6.711	-12.015
				3.77988	-10.685	-8.205					49.6996	-9.3052	-12.6944					64.8704	-6.6926	-11.9374
				3.78868	-10.502	-8.214					49.7267	-9.1716	-12.3314					64.8849	-6.7262	-11.9278
				3.79831	-10.799	-8.191					49.7548	-9.0044	-12.488					64.8994	-6.7538	-11.8704
				3.80852	-10.899	-8.195					49.7835	-8.879	-12.3456					64.9139	-6.6604	-11.8396
				3.819	-10.799	-8.072					49.8127	-9.2994	-12.3582					64.9284	-6.5404	-11.9276
				3.82944	-10.645	-8.115					49.8421	-9.4814	-12.6172					64.943	-6.4546	-11.8912
				3.83961	-10.79	-8.069					49.8716	-9.5952	-12.4414					64.9575	-6.4256	-11.9656
				3.84953	-10.96	-8.17					49.9012	-9.41	-12.338					64.9721	-6.3712	-11.9052
				3.85929	-10.777	-8.078					49.9308	-9.6982	-12.4912					64.9867	-6.3008	-11.8838
				3.86901	-10.901	-8.138					49.9605	-9.8008	-12.5594					65.0013	-5.9412	-11.9126
				3.87877	-10.692	-8.228					49.9901	-9.4378	-12.2214					65.0159	-5.725	-11.8356
				3.88859	-10.657	-8.262					50.0198	-9.7056	-12.2778					65.0305	-5.3942	-11.8114
				3.89849	-10.661	-8.251					50.0497	-9.8602	-12.2172					65.0452	-5.4882	-11.8146
				3.90849	-10.684	-8.261					50.0797	-9.854	-11.6948					65.0598	-5.4668	-11.8026
				3.9186	-10.84	-8.187					50.1096	-10.0742	-11.5292					65.0744	-5.5604	-11.724
				3.92877	-10.855	-8.261					50.1394	-9.9852	-11.6522					65.089	-5.8064	-11.7608
				3.93894	-10.668	-8.271					50.1689	-10.0126	-11.6108					65.1037	-5.7894	-11.725
				3.94908	-10.611	-8.215					50.1986	-9.5818	-11.6706					65.1183	-5.9508	-11.7774
				3.95914	-10.649	-8.132					50.2286	-9.84	-11.5874					65.1329	-6.0602	-11.7174
				3.96912	-10.553	-7.956					50.2587	-9.6304	-11.3714					65.1475	-6.3076	-11.8254
				3.97906	-10.572	-8.055					50.2884	-9.5748	-11.476					65.162	-6.2924	-11.8342
				3.98899	-10.704	-8.023					50.318	-9.6578	-11.4314					65.1766	-6.3994	-11.9156
				3.99891	-10.923	-8.168					50.3477	-9.9374	-11.5926					65.1911	-6.397	-11.8426
				4.00886	-10.78	-8.351					50.3776	-9.714	-11.4058					65.2056	-6.4964	-11.8318
				4.01883	-11.037	-8.105					50.4076	-9.4974	-11.7142					65.2201	-6.4942	-11.8624
				4.02883	-10.752	-7.991					50.4375	-9.386	-11.6978					65.2346	-6.5394	-11.8282
				4.03886	-10.708	-7.975					50.4675	-9.0986	-11.7212					65.249	-6.4742	-11.8576
				4.0489	-10.759	-8.117					50.4973	-9.1228	-11.5524					65.2634	-6.5642	-11.7844
				4.0589	-10.633	-8.001					50.5271	-9.4922	-11.7367					65.2777	-6.5862	-11.815
				4.06883	-10.454	-7.975					50.5567	-9.4312	-11.3932					65.292	-6.7952	-11.9112
				4.07867	-10.505	-7.962					50.5863	-9.5568	-11.2327					65.3062	-6.8876	-11.8212
				4.08842	-10.457	-8.022					50.6159	-9.4544	-11.179					65.3205	-6.8886	-11.681
				4.09812	-10.333	-8.081					50.6456	-9.3868	-11.1027					65.3346	-6.912	-11.6788
				4.10779	-10.525	-8.124					50.6755	-9.2612	-11.1948					65.3487	-6.9524	-11.5518
				4.11744	-10.769	-8.047					50.7057	-8.1846	-11.1755					65.3628	-6.9218	-11.6196
				4.12709	-10.797	-8.105					50.7359	-8.9352	-11.233					65.3769	-6.8954	-11.648
				4.13674	-10.447	-8.094					50.7658	-9.0888	-11.3565					65.3909	-6.888	-11.6842
				4.14642	-10.461	-8.128					50.7955	-9.059	-11.1012					65.4048	-6.8886	-11.6088
				4.1561	-10.522	-8.217					50.825	-9.0948	-11.3525					65.4188	-7.0122	-11.6302
				4.16573	-10.478	-8.159					50.8547	-8.8895	-11.3001					65.4327	-7.0116	-11.6584
				4.17523	-10.397	-8.187					50.8847	-8.6842	-11.2476					65.4466	-7.0046	-11.764
				4.18454	-10.362	-8.182					50.9148	-9.001	-11.4037					65.4605	-7.0354	-11.7324
				4.19361	-10.218	-8.213					50.9446	-8.863	-11.3178					65.4743	-6.9816	-11.728
				4.20251	-10.404	-8.226					50.9741	-8.57	-11.2177					65.4881	-6.8932	-11.689
				4.21135	-10.456	-8.271					51.0035	-9.1246	-11.1928					65.502	-6.8056	-11.7352
				4.22022	-10.292	-8.286					51.0335	-9.0762	-11.1033					65.5158	-6.8434	-11.7738
				4.22919	-10.479	-8.218					51.0641	-9.16	-11.3398					65.5296	-6.7558	-11.7102
				4.23823	-10.419	-8.241					51.0949	-9.5896	-11.5777					65.5434	-6.7872	-11.74
				4.24728	-10.291	-8.132					51.125	-9.3614	-11.6872					65.5572	-6.7076	-11.8172
				4.25626	-10.428	-8.11					51.1546	-9.6374	-11.5927					65.571	-6.663	-11.744
				4.26513	-10.496	-8.146					51.1843	-9.5512	-11.3144					65.5847	-6.597	-11.7164
				4.27388	-10.439	-8.06					51.2143	-9.2202	-11.1505					65.5985	-6.6312	-11.7792
				4.28252	-10.371	-8.144					51.2445	-9.2036	-11.2216					65.6123	-6.512	-11.7212
				4.29107	-10.304	-8.142					51.2748	-8.93	-11.1809					65.6261	-6.6084	-11.681
				4.29953	-10.242	-8.086					51.3049	-9.192	-11.3992					65.64	-6.6644	-11.8362
				4.30794	-10.368	-8.175					51.335	-8.5862	-12.1741					65.6538	-6.6564	-11.6988
				4.31635	-10.395	-8.102					51.3652	-9.1574	-11.5426					65.6676	-6.7278	-11.7718
				4.32478	-10.432	-8.182					51.3953	-9.6246	-11.4903					65.6814	-6.7256	-11.6904
				4.33327	-10.453	-8.249					51.4255	-9.7626	-11.4002					65.6952	-6.76	-11.8258
				4.34178	-10.316	-8.128					51.4558	-9.228	-11.4731					65.709	-6.844	-11.7996
				4.35025	-10.129	-8.128					51.4865	-9.7924	-11.3322					65.7228	-6.9312	-11.8596
				4.35862	-10.135	-8.114					51.5173	-9.9548	-11.2779					65.7367	-7.0622	-11.8886
				4.36684	-10.015	-8.061					51.5477	-10.0868	-11.1586					65.7505	-6.9576	-11.8026
				4.37495	-10.096	-8.114					51.5778	-9.9476	-10.8913					65.7643	-6.9324	-11.7596
				4.38299	-10.118	-8.132					51.608	-9.9494	-10.8314					65.7781	-6.9594	-11.7764
				4.39098	-10.336	-8.234					51.6381	-9.7352	-10.9793					65.7919	-6.9288	-11.8224
				4.39898	-10.15	-8.191					51.6681	-9.7206	-10.891					65.8058	-6.9036	-11.825
				4.40705	-10.459	-8.15					51.6982	-9.5268	-11.0115					65.8196	-6.8724	-11.704
				4.41527	-10.534	-8.104					51.7283	-9.3606	-11.2594					65.8334	-6.827	-11.7134
				4.42371	-10.31	-8.034					51.7585	-9.1556	-11.2513					65.8472	-6.7422	-11.5998
				4.43242	-10.431	-7.992					51.7887	-9.5682	-11.3808					65.861	-6.7566	-11.7194
				4.44125	-10.501	-8.053					51.8189	-9.7548	-11.4173					65.8749	-6.751	-11.69
				4.45004	-10.663	-8.142					51.8491	-9.8686	-11.3852					65.8887	-6.7366	-11.5688
				4.45861	-10.462	-8.204					51.8795	-9.7762	-11.1331					65.9025	-6.7878	-11.4526
				4.46684	-10.362	-8.083					51.9101	-9.4666	-11.1782					65.9164	-6.7922	-11.5638
				4.47477	-10.509	-8.21					51.9409	-9.24	-11.3653					65.9303	-6.8516	-11.6034
				4.48252	-10.33	-8.231					51.9712	-9.4162	-11.3364					65.9443	-6.9968	-11.5896
				4.49018	-10.413	-8.142					52.0014	-9.5492	-11.3271					65.9583	-7.1026	-11.628
				4.49786	-10.214	-8.219					52.0315	-9.1078	-11.1468					65.9724	-7.0628	-11.7256
				4.50566	-10.36	-8.168					52.0615	-8.7706	-11.1997					65.9866	-7.0388	-11.6148
				4.51369	-10.293	-8.291					52.0915	-8.0654	-11.099					66.0009	-7.1232	-11.7004
				4.52206	-10.495	-8.358					52.1217	-8.7498	-11.1447					66.0152	-7.1526	-11.6276
				4.53082	-10.45	-8.329					52.152	-8.694	-11.1672					66.0297	-7.1496	-11.6044
				4.53981	-10.286	-8.352					52.1824	-9.3182	-11.4454					66.0443	-7.2192	-11.679
				4.54881	-10.353	-8.121					52.2126	-9.241	-11.2168					66.0591	-7.1754	-11.6552
				4.55762	-10.27	-8.205					52.243	-9.1274	-11.517					66.074	-7.1576	-11.6846
				4.56607	-10.352	-8.18					52.2737	-9.0634	-11.3554					66.089	-7.1926	-11.708
				4.57422	-10.564	-8.2					52.3046	-9.0018	-11.085					66.1042	-7.2024	-11.7346
				4.58219	-10.569	-8.215					52.3354	-8.7474	-11.1112					66.1196	-7.2566	-11.7748
				4.5901	-10.743	-8.351					52.3661	-8.2546	-10.904					66.1352	-7.2358	-11.6672
				4.59808	-10.751	-8.266					52.3972	-8.637	-10.8838					66.1509	-7.1836	-11.6432
				4.60629	-10.504	-8.271					52.4279	-9.5752	-11.111					66.1669	-7.1952	-11.5204
				4.61493	-10.238	-8.242					52.4578	-10.0618	-11.149					66.1831	-7.1984	-11.5354
				4.62416	-10.177	-8.248					52.4875	-10.1234	-11.0566					66.1995	-7.1686	-11.582
				4.63407	-10.269	-8.199					52.518	-10.0424	-11.003					66.2161	-7.162	-11.5542
				4.64427	-10.478	-8.312					52.5486	-10.1886	-11.2912					66.2328	-7.1948	-11.4622
				4.65427	-10.298	-8.298					52.5787	-10.1942	-11.2326					66.2498	-7.2294	-11.5452
				4.66356	-10.499	-8.316					52.6085	-10.1844	-11.1194					66.267	-7.2142	-11.542
				4.67183	-10.549	-8.209					52.6385	-10.2064	-11.4128					66.2845	-7.2308	-11.6462
				4.67942	-10.592	-8.257					52.6686	-10.1716	-11.395					66.3021	-7.3004	-11.647
				4.68687	-10.37	-8.222					52.6985	-10.51	-11.5146					66.3199	-7.3052	-11.6524
				4.69469	-10.444	-8.106					52.7285	-10.402	-11.3808					66.3379	-7.289	-11.6582
				4.70326	-10.237	-7.88					52.7585	-10.3974	-11.1928					66.3561	-7.0938	-11.5994
				4.71234	-10.44	-8.274					52.7886	-9.844	-11.3028					66.3746	-6.8884	-11.6096
				4.72154	-10.21	-8.275					52.8188	-9.8872	-11.262					66.3932	-6.7282	-11.555
				4.73047	-10.203	-8.314					52.8491	-9.9808	-11.2232					66.4121	-6.6954	-11.5634
				4.73887	-10.309	-8.168					52.8793	-10.0874	-11.2712					66.4311	-6.671	-11.581
				4.74708	-10.591	-8.122					52.9095	-9.7584	-11.395					66.4504	-6.7728	-11.464
				4.75555	-10.64	-8.106					52.9397	-9.5354	-11.2838					66.4698	-6.7362	-11.4864
				4.76474	-10.793	-8.213					52.97	-9.833	-11.2012					66.4895	-6.675	-11.5916
				4.77488	-10.762	-8.156					53.0005	-9.5812	-11.359					66.5093	-6.5676	-11.5494
				4.78522	-10.538	-8.308					53.0309	-9.5348	-11.51					66.5294	-6.6782	-11.581
				4.79478	-10.332	-8.254					53.061	-9.9736	-10.9244					66.5496	-6.7058	-11.5122
				4.8026	-10.697	-8.314					53.0909	-9.5212	-10.998					66.5701	-6.8748	-11.5168
				4.80851	-10.688	-8.408					53.1209	-9.3778	-11.0138					66.5907	-7	-11.5826
				4.81573	-10.626	-8.404					53.1509	-9.4224	-11.1352					66.6115	-6.9778	-11.3658
				4.82827	-10.679	-8.297					53.1807	-9.0208	-11.1684					66.6324	-7.0092	-11.2276
				4.85017	-10.698	-8.33					53.2103	-9.2606	-11.2982					66.6534	-7.1162	-11.325
				4.88394	-10.566	-8.385					53.2399	-9.2734	-11.1732					66.6746	-7.1302	-11.4126
				4.92594	-10.239	-8.246					53.2694	-8.9356	-10.9754					66.6959	-7.165	-11.4978
				4.97103	-10.392	-8.361					53.299	-8.9056	-11.0556					66.7173	-7.1868	-11.6642
				5.01406	-10.147	-8.225					53.3287	-8.583	-10.9868					66.7388	-7.1266	-11.615
				5.05082	-10.318	-8.252					53.3586	-8.2724	-10.9012					66.7604	-7.0416	-11.6534
				5.08082	-10.448	-8.35					53.3884	-8.8474	-11.1892					66.782	-7.0568	-11.666
				5.10454	-10.819	-8.354					53.4183	-9.5618	-11.3494					66.8037	-7.1252	-11.614
				5.12241	-10.677	-8.587					53.4478	-9.5246	-11.324					66.8255	-7.2048	-11.601
				5.13511	-10.753	-8.452					53.477	-8.4088	-11.2776					66.8473	-7.1064	-11.5516
				5.14403	-10.866	-8.383					53.506	-8.872	-11.3774					66.8691	-7.1126	-11.4466
				5.15078	-10.691	-8.468					53.535	-8.0496	-11.4702					66.8909	-7.1312	-11.3588
				5.15697	-10.695	-8.48					53.5643	-8.014	-11.5636					66.9128	-7.1924	-11.2292
				5.16388	-10.307	-8.345					53.5936	-7.2966	-11.6124					66.9346	-7.1906	-11.3624
				5.1715	-10.171	-8.083					53.6224	-7.4326	-11.6456					66.9565	-7.1024	-11.3836
				5.17947	-9.954	-7.95					53.6499	-6.1322	-11.5228					66.9783	-7.106	-11.5278
				5.18748	-10.04	-7.991					53.6773	-5.5556	-11.363					67.0002	-7.1096	-11.4286
				5.19524	-10.528	-8.049					53.7057	-6.6982	-11.4762					67.0221	-7.0128	-11.5168
				5.20276	-10.51	-8.044					53.7348	-7.0618	-11.1066					67.0441	-7.0098	-11.5584
				5.2101	-10.497	-8.143					53.7639	-6.7282	-11.3988					67.0661	-7.0546	-11.5538
				5.21733	-10.488	-8.134					53.7922	-6.2928	-11.733					67.0883	-7.1014	-11.4622
				5.22452	-10.749	-8.033					53.8191	-6.82	-11.6154					67.1107	-7.0428	-11.4466
				5.23169	-10.948	-8.118					53.8453	-6.9606	-11.5956					67.1331	-7.13	-11.5022
				5.23885	-10.744	-8.216					53.8717	-6.2346	-11.7804					67.1558	-7.0614	-11.4598
				5.24603	-10.797	-8.172					53.8982	-5.9902	-12.0372					67.1787	-7.1112	-11.4452
				5.25323	-10.676	-8.084					53.9248	-5.5278	-12.2312					67.2018	-7.0472	-11.476
				5.26041	-10.521	-8.118					53.9515	-4.3202	-11.7664					67.2251	-7.0728	-11.4442
				5.26752	-10.493	-8.071					53.9783	-4.9394	-11.8892					67.2487	-7.117	-11.4478
				5.27452	-10.594	-8.076					54.0048	-5.179	-11.8392					67.2726	-7.1632	-11.48
				5.28139	-10.402	-7.964					54.0307	-4.4284	-11.6614					67.2969	-7.0714	-11.528
				5.28821	-10.595	-8.108					54.0565	-5.3836	-11.7634					67.3214	-7.0542	-11.4704
				5.29511	-10.685	-8.176					54.0826	-4.558	-11.7654					67.3463	-7.0666	-11.509
				5.30223	-10.595	-8.148					54.1086	-4.3532	-11.6594					67.3716	-6.9958	-11.4024
				5.30963	-10.423	-8.256					54.1338	-4.28	-11.8364					67.3973	-7.1536	-11.5128
				5.31723	-10.43	-8.279					54.1586	-4.969	-11.8546					67.4233	-7.2028	-11.431
				5.32487	-10.4675	-8.3165					54.1834	-5.0044	-11.86					67.4498	-7.1556	-11.4528
				5.33243	-10.505	-8.354					54.2086	-4.628	-11.9964					67.4767	-7.1578	-11.4208
				5.33979	-10.706	-8.418					54.2344	-4.885	-11.8312					67.5039	-7.1948	-11.4044
				5.347	-10.679	-8.599					54.2598	-5.129	-11.791					67.5313	-7.1718	-11.342
				5.35412	-10.813	-8.512					54.2842	-4.5132	-11.7362					67.5591	-7.2612	-11.2498
				5.36123	-10.801	-8.433					54.3085	-5.1786	-11.9198					67.5872	-7.2752	-11.278
				5.36839	-10.612	-8.354					54.3337	-5.4412	-11.892					67.6154	-7.2516	-11.2572
				5.37559	-10.676	-8.151					54.3592	-4.717	-11.6738					67.6439	-7.3618	-11.2322
				5.38281	-10.684	-8.101					54.3841	-4.9244	-11.7072					67.6725	-7.4078	-11.4184
				5.39003	-10.834	-8.212					54.4092	-5.1642	-11.7412					67.7012	-7.4488	-11.3534
				5.39725	-10.888	-8.372					54.4352	-4.4386	-11.6614					67.7301	-7.2934	-11.4248
				5.40445	-10.599	-8.327					54.4624	-4.9246	-11.7076					67.7591	-7.2986	-11.3962
				5.41165	-10.854	-8.321					54.4907	-5.3274	-11.7442					67.7881	-7.1002	-11.3828
				5.41883	-10.715	-8.478					54.52	-5.409	-12.0066					67.8171	-7.0286	-11.3852
				5.42601	-10.748	-8.561					54.5502	-4.7384	-11.828					67.8462	-6.7332	-11.4744
				5.43312	-10.784	-8.677					54.5809	-5.4366	-11.87					67.8752	-6.7758	-11.5292
				5.44013	-10.792	-8.534					54.6118	-5.2928	-11.8654					67.9042	-6.7888	-11.4936
				5.44697	-10.897	-8.636					54.6425	-5.4886	-11.7652					67.9331	-6.8218	-11.4748
				5.45363	-10.8	-8.691					54.6725	-5.2906	-11.8376					67.9618	-6.7934	-11.3456
				5.46014	-10.724	-8.646					54.7017	-5.5952	-11.9228					67.9905	-6.8108	-11.4552
				5.46659	-10.751	-8.389					54.73	-5.5214	-11.9434					68.019	-6.76	-11.4822
				5.47304	-10.538	-8.195					54.7573	-4.8444	-11.7234					68.0474	-6.658	-11.5252
				5.47956	-10.373	-8.238					54.7838	-5.2768	-11.7758					68.0757	-6.7008	-11.5352
				5.48608	-10.65	-8.385					54.8099	-5.3316	-11.7054					68.1038	-6.7104	-11.543
				5.49256	-10.716	-8.357					54.836	-4.6852	-11.7672					68.1319	-6.6414	-11.5206
				5.49892	-10.391	-8.081					54.8608	-4.93	-11.6888					68.1599	-6.6368	-11.4294
				5.50513	-10.614	-8.248					54.8832	-5.243	-11.7486					68.1877	-6.7034	-11.4614
				5.51126	-10.947	-8.39					54.9038	-5.2372	-11.836					68.2155	-6.7146	-11.449
				5.5174	-10.959	-8.249					54.9235	-5.662	-11.9138					68.2433	-6.785	-11.491
				5.52367	-10.999	-8.266					54.9426	-5.6476	-11.8378					68.2709	-6.8728	-11.4322
				5.53014	-10.985	-8.528					54.9608	-5.8198	-11.9584					68.2985	-6.8384	-11.4588
				5.53677	-10.915	-8.545					54.9778	-5.7176	-11.9364					68.3261	-6.8672	-11.322
				5.54352	-10.716	-8.49					54.9934	-5.72	-11.8614					68.3536	-6.9162	-11.3982
				5.55033	-10.715	-8.207					55.008	-6.4058	-12.0136					68.3811	-7.014	-11.4156
				5.55715	-10.632	-8.008					55.022	-6.1262	-11.9772					68.4085	-7.0016	-11.3386
				5.564	-10.714	-8.115					55.0344	-6.4278	-11.858					68.436	-7.0514	-11.3878
				5.57087	-10.956	-8.199					55.0445	-6.3284	-11.8854					68.4634	-7.1298	-11.4844
				5.57777	-10.749	-8.226					55.0537	-6.0944	-11.7146					68.4908	-7.1026	-11.3824
				5.58472	-10.665	-8.254					55.0631	-6.2496	-11.8124					68.5182	-7.1648	-11.4558
				5.59172	-10.864	-8.265					55.0673	-6.0494	-11.9364					68.5456	-7.1968	-11.3562
				5.59877	-10.862	-8.423					55.0676	-6.0168	-11.8612					68.573	-7.1658	-11.4584
				5.60588	-10.826	-8.397					55.0678	-5.6424	-11.8268					68.6004	-7.3484	-11.2852
				5.61303	-10.926	-8.467					55.0681	-5.812	-11.798					68.6278	-7.4272	-11.3354
				5.62018	-11.109	-8.441					55.0684	-6.2886	-11.5668					68.6553	-7.5622	-11.146
				5.62726	-11.122	-8.254					55.0714	-6.3118	-11.5778					68.6826	-7.7116	-11.2104
				5.63418	-10.881	-8.313					55.0779	-5.853	-11.2954					68.71	-7.6796	-11.1402
				5.64092	-10.968	-8.303					55.0885	-6.7666	-11.2244					68.7374	-7.7384	-11.1046
				5.64749	-11.253	-8.419					55.1013	-6.9154	-11.3542					68.7647	-7.6352	-11.148
				5.65395	-10.908	-8.42					55.1144	-5.9924	-11.3642					68.792	-7.745	-11.235
				5.66036	-11.187	-8.508					55.1287	-5.8852	-11.6966					68.8192	-7.6036	-11.1852
				5.66677	-11.017	-8.536					55.1447	-5.7116	-11.6872					68.8464	-7.6144	-11.2322
				5.67317	-10.754	-8.415					55.161	-5.468	-12.1186					68.8736	-7.664	-11.216
				5.67959	-10.884	-8.263					55.176	-5.6148	-11.8272					68.9007	-7.7392	-11.1918
				5.68602	-10.97	-8.211					55.1916	-5.2254	-11.742					68.9278	-7.731	-11.1026
				5.69247	-10.824	-8.172					55.2097	-4.72	-11.759					68.9548	-7.6972	-11.08
				5.69893	-10.865	-8.137					55.2285	-5.2292	-11.7684					68.9817	-7.748	-11.086
				5.7054	-10.86	-8.105					55.2462	-5.6406	-11.9318					69.0086	-7.6902	-11.1648
				5.71188	-10.623	-8.053					55.2635	-5.632	-11.8554					69.0354	-7.687	-11.0774
				5.71836	-10.749	-7.979					55.2817	-5.328	-11.8334					69.0621	-7.6508	-11.0046
				5.72484	-10.666	-8.19					55.3001	-6.022	-11.9908					69.0888	-7.722	-11.0158
				5.7313	-10.819	-8.302					55.3182	-6.2386	-12.0636					69.1154	-7.765	-11.0698
				5.73775	-10.967	-8.34					55.3351	-6.1744	-12.1328					69.1419	-7.8368	-10.9756
				5.74419	-10.763	-8.429					55.3506	-6.2128	-12.273					69.1684	-7.9248	-11.1832
				5.75067	-10.957	-8.453					55.365	-5.8476	-11.098					69.1948	-7.9476	-10.974
				5.75727	-11.1	-8.613					55.379	-6.1672	-11.8598					69.2212	-8.0122	-11.1142
				5.76405	-11.069	-8.536					55.3934	-5.8776	-11.6224					69.2476	-8.0002	-11.0096
				5.77106	-10.852	-8.68					55.4086	-5.5638	-11.4392					69.2739	-8.0672	-11.0178
				5.77821	-10.941	-8.425					55.4237	-5.2268	-11.599					69.3003	-8.0752	-10.9844
				5.78541	-11.3	-8.483					55.4375	-5.7014	-11.5052					69.3266	-8.0908	-11.0636
				5.79255	-11.114	-8.551					55.4505	-6.0144	-11.678					69.353	-8.1442	-11.022
				5.79955	-11.192	-8.495					55.4633	-5.6992	-11.5064					69.3793	-8.2774	-11.028
				5.80638	-11.463	-8.593					55.4766	-5.3948	-11.3706					69.4057	-8.438	-11.0178
				5.81303	-11.291	-8.475					55.4906	-4.7834	-11.3964					69.4322	-8.6032	-10.9876
				5.8195	-11.246	-8.446					55.5047	-4.9962	-11.3628					69.4586	-8.8094	-11.038
				5.82581	-11.103	-8.262					55.518	-5.118	-11.2776					69.4852	-8.957	-10.9124
				5.83204	-11.199	-8.359					55.5308	-5.113	-11.1942					69.5118	-8.9774	-10.7258
				5.83833	-11.093	-8.346					55.5434	-5.246	-11.3968					69.5384	-8.7678	-10.949
				5.84479	-11.003	-8.484					55.5559	-6.5848	-11.4118					69.5652	-8.3562	-11.038
				5.8515	-10.814	-8.478					55.568	-6.88	-11.4514					69.592	-7.872	-10.996
				5.85841	-10.83	-8.515					55.5799	-6.3794	-11.2238					69.6189	-7.537	-11.0744
				5.86544	-10.338	-8.207					55.5916	-6.2864	-11.3814					69.6459	-7.4684	-11.0152
				5.87249	-10.487	-8.496					55.603	-6.876	-11.2554					69.6731	-7.3672	-11.0926
				5.8795	-10.325	-8.591					55.614	-5.4696	-11.3076					69.7004	-7.4398	-11.0438
				5.88653	-10.019	-8.474					55.6253	-5.5192	-11.4702					69.7278	-7.506	-11.086
				5.89367	-10.152	-8.263					55.6371	-5.4504	-11.4128					69.7554	-7.523	-11.1356
				5.90099	-9.984	-8.286					55.6492	-6.3144	-11.3888					69.7831	-7.4708	-11.1642
				5.90856	-9.956	-8.055					55.6612	-7.001	-11.4146					69.811	-7.4202	-11.2716
				5.91628	-9.904	-7.853					55.6731	-6.1222	-11.5156					69.8391	-7.4528	-11.2992
				5.92406	-9.67	-7.965					55.6851	-5.6136	-11.4016					69.8673	-7.4622	-11.1034
				5.93176	-9.892	-7.989					55.6971	-6.383	-11.5604					69.8958	-7.4332	-11.0382
				5.9393	-10.086	-8.008					55.7092	-6.2186	-11.2968					69.9244	-7.421	-11.0356
				5.94665	-10.102	-8.076					55.7211	-6.5874	-11.3842					69.9533	-7.4336	-10.8946
				5.95378	-9.981	-7.926					55.733	-6.4876	-11.3664					69.9825	-7.4898	-11.1424
				5.96069	-9.846	-7.915					55.745	-6.679	-11.639					70.0118	-7.6124	-11.036
				5.96737	-10.058	-7.952					55.7572	-6.7088	-11.3976					70.0414	-7.7662	-10.9694
				5.97386	-10.055	-7.966					55.7691	-6.398	-11.4834					70.0713	-7.8808	-10.8822
				5.9802	-10.189	-7.949					55.7806	-5.7	-11.6202					70.1015	-8.059	-10.9354
				5.98645	-9.987	-7.869					55.792	-5.5562	-11.6072					70.1319	-7.9348	-10.7614
				5.99265	-10.151	-8.004					55.8039	-4.042	-11.6912					70.1626	-7.9482	-10.8986
				5.99884	-10.04	-7.976					55.816	-4.326	-11.5212					70.1936	-7.9276	-10.7686
				6.00507	-10.001	-8.042					55.8278	-4.6952	-11.5298					70.2249	-8.2292	-10.584
				6.01138	-9.978	-7.99					55.8393	-4.729	-11.5566					70.2566	-8.0592	-10.349
				6.01779	-9.981	-7.967					55.8506	-4.6264	-11.4942					70.2885	-8.0702	-10.5346
				6.02423	-9.937	-7.873					55.8617	-4.762	-11.5826					70.3207	-8.035	-10.2878
				6.03059	-10.069	-8.003					55.8726	-5.0434	-11.5292					70.3532	-8.0342	-10.1988
				6.0368	-10.255	-8.044					55.8837	-4.923	-11.4816					70.386	-8.0288	-10.2426
				6.04278	-10.359	-7.992					55.8951	-4.2668	-11.3364					70.419	-8.0498	-10.2892
				6.04863	-10.115	-8.304					55.9064	-4.0264	-11.5518					70.4524	-8.03	-10.1106
				6.05445	-10.021	-8.353					55.9172	-4.1254	-11.5026					70.486	-8.0666	-10.1702
				6.06037	-10.281	-8.28					55.9277	-4.5868	-11.6414					70.5199	-8.1042	-10.0914
				6.06648	-10.239	-8.303					55.9382	-4.1754	-11.4784					70.5541	-8.1016	-10.102
				6.07272	-10.413	-8.276					55.9484	-4.0254	-11.4778					70.5886	-8.1404	-10.098
				6.079	-10.273	-8.288					55.958	-4.3514	-11.6154					70.6233	-8.4394	-10.0678
				6.08524	-10.365	-8.445					55.9674	-4.5248	-11.585					70.6583	-8.5138	-10.1004
				6.09136	-10.475	-8.305					55.9769	-4.38	-11.459					70.6936	-8.5978	-10.154
				6.09739	-10.669	-8.297					55.9867	-3.5108	-11.1748					70.7292	-8.432	-9.883
				6.10336	-10.651	-8.357					55.9967	-4.0802	-11.3482					70.765	-8.6542	-9.9428
				6.10931	-10.598	-8.617					56.0067	-4.9798	-11.5496					70.801	-8.8504	-9.9024
				6.11527	-10.503	-8.56					56.0163	-5.0818	-11.3736					70.8374	-9.0972	-9.8364
				6.12124	-10.171	-8.555					56.0258	-4.8386	-11.5188					70.8739	-9.173	-9.7724
				6.12721	-10.295	-8.61					56.0357	-4.4424	-11.4466					70.9106	-9.2576	-9.7546
				6.13317	-10.377	-8.632					56.0454	-4.7104	-11.5346					70.9474	-9.3886	-9.6904
				6.13913	-10.376	-8.771					56.0545	-5.2176	-11.5704					70.9841	-9.4422	-9.5414
				6.14509	-10.278	-8.764					56.0637	-4.986	-11.3984					71.0206	-9.561	-9.4154
				6.15107	-10.495	-8.723					56.0734	-4.9488	-11.536					71.0568	-9.5924	-9.4644
				6.1571	-10.455	-8.904					56.0835	-4.9266	-11.4288					71.0926	-9.3296	-9.3864
				6.16319	-10.56	-8.9					56.0932	-4.641	-11.491					71.1279	-9.3854	-9.6606
				6.16931	-10.497	-8.849					56.1029	-4.7082	-11.5172					71.1625	-9.32	-9.4766
				6.17543	-10.447	-8.665					56.113	-5.3614	-11.4512					71.1964	-9.3546	-9.7552
				6.18151	-9.947	-8.165					56.123	-5.1864	-11.2692					71.2295	-8.8506	-9.6154
				6.18753	-9.447	-7.665					56.1329	-5.1934	-11.2314					71.2616	-8.9448	-9.6832
				6.19347	-10.757	-8.567					56.143	-4.5258	-11.1922					71.2927	-8.3928	-9.815
				6.19936	-10.421	-8.516					56.1536	-4.2234	-11.1714					71.3226	-7.2718	-10.188
				6.2052	-10.431	-8.5					56.1644	-4.6084	-11.2878					71.3512	-6.4914	-10.2548
				6.211	-10.323	-8.47					56.1749	-4.3364	-11.2128					71.3784	-6.086	-10.445
				6.21681	-10.441	-8.37					56.1854	-4.7952	-11.4958					71.4041	-6.1088	-10.355
				6.22267	-10.201	-8.336					56.1961	-4.5822	-11.3892					71.4282	-5.9062	-10.3638
				6.22865	-10.45	-8.345					56.2071	-4.7316	-11.3862					71.4505	-5.67	-10.2758
				6.23477	-10.301	-8.357					56.2181	-3.9492	-11.278					71.471	-5.5766	-10.2922
				6.24102	-10.595	-8.459					56.2292	-4.289	-11.4758					71.4897	-5.6704	-10.2564
				6.24734	-10.114	-8.154					56.2406	-5.198	-11.5466					71.5069	-5.8322	-10.342
				6.25369	-10.281	-8.339					56.2518	-5.0598	-11.4106					71.523	-6.1516	-10.2002
				6.26005	-10.243	-8.383					56.2626	-4.8742	-11.2712					71.5385	-6.4832	-10.124
				6.26645	-10.092	-8.476					56.2734	-5.2726	-11.4942					71.554	-6.5066	-10.1074
				6.27294	-10.048	-8.35					56.2845	-4.9272	-11.538					71.5697	-6.669	-10.2044
				6.27958	-10.03	-8.178					56.2959	-5.3676	-11.5322					71.5862	-6.721	-10.04
				6.28638	-9.966	-8.349					56.3072	-5.2326	-11.3498					71.6039	-6.961	-10.1254
				6.29319	-10.024	-8.315					56.3186	-5.3852	-11.4036					71.6233	-7.0976	-10.0742
				6.29983	-10.215	-8.411					56.33	-4.6136	-11.5216					71.6449	-6.9214	-10.118
				6.30611	-10.334	-8.306					56.3414	-4.7416	-11.4588					71.669	-7.3222	-10.2594
				6.31192	-10.312	-8.332					56.3531	-5.377	-11.3132					71.6962	-6.9998	-10.2734
				6.31742	-10.229	-8.332					56.3649	-5.1008	-11.5254					71.7268	-6.689	-10.2194
				6.32286	-10.386	-8.462					56.3768	-4.6896	-11.1904					71.7614	-6.5396	-10.3428
				6.32848	-10.358	-8.492					56.3889	-4.6342	-11.2366					71.8004	-6.3096	-10.2504
				6.33446	-10.405	-8.573					56.4012	-4.3938	-11.1604					71.8443	-6.284	-10.2174
				6.34073	-10.483	-8.538					56.414	-4.9712	-11.4672					71.8935	-6.0288	-10.1996
				6.34716	-10.477	-8.547					56.4274	-4.738	-11.6008					71.9484	-6.0186	-10.231
				6.35363	-10.439	-8.651					56.4408	-5.4544	-11.5086					72.0095	-5.8292	-10.1318
				6.36002	-10.288	-8.494					56.4538	-6.3602	-11.6206					72.0773	-5.5466	-10.3498
				6.3663	-10.082	-8.416					56.4665	-6.5954	-11.6494					72.152	-5.4906	-10.1746
				6.37242	-10.133	-8.433					56.4796	-7.1346	-11.6774					72.2332	-5.7262	-10.217
				6.37837	-10.133	-8.581					56.4931	-7.1242	-11.753					72.32	-5.5092	-10.195
				6.38415	-10.259	-8.73					56.5068	-6.4934	-11.5582					72.412	-5.3512	-10.2132
				6.38985	-10.307	-8.734					56.5206	-6.1274	-11.7798					72.5082	-5.4228	-10.1166
				6.39559	-10.574	-8.435					56.5342	-7.104	-11.5524					72.6082	-5.859	-10.0992
				6.4015	-10.603	-8.491					56.5481	-7.5848	-11.6444					72.7111	-6.3542	-9.9256
				6.40765	-10.395	-8.501					56.5624	-7.04	-11.5258					72.8163	-6.7606	-9.9572
				6.41394	-10.596	-8.585					56.5769	-8.921	-11.5424					72.923	-6.647	-9.8064
				6.42021	-10.151	-8.631					56.591	-9.0746	-11.4976					73.0307	-6.1042	-9.896
				6.4263	-10.287	-8.72					56.6054	-8.7742	-11.3438					73.1385	-5.8244	-9.8666
				6.43209	-10.271	-8.543					56.6208	-8.609	-11.4584					73.2459	-5.6628	-9.887
				6.43764	-10.032	-8.35					56.6365	-8.6754	-11.36					73.3521	-5.7206	-9.7756
				6.44301	-10	-8.271					56.6518	-8.4782	-11.359					73.4564	-5.8766	-9.6824
				6.44829	-10.22	-8.331					56.6675	-8.4848	-11.4342					73.5581	-6.1312	-9.523
				6.45355	-10.1	-8.341					56.6841	-8.4992	-11.3212					73.6566	-6.4734	-9.291
				6.4588	-9.658	-8.222					56.701	-8.554	-11.5024					73.7512	-6.7494	-9.2064
				6.46405	-9.98	-8.307					56.7171	-8.4576	-11.4366					73.841	-6.9476	-9.174
				6.46931	-9.838	-8.292					56.7331	-8.101	-11.4438					73.9256	-6.9282	-9.1504
				6.47457	-9.794	-8.272					56.7494	-8.2486	-11.416					74.0041	-6.773	-9.079
				6.47981	-10.007	-8.354					56.7662	-8.5148	-11.335					74.0762	-6.7666	-9.0304
				6.485	-9.801	-8.318					56.7832	-8.6022	-11.3632					74.1419	-6.9424	-8.98
				6.49009	-9.767	-8.341					56.8004	-8.4048	-11.4708					74.2017	-7.0378	-8.791
				6.49507	-9.657	-8.418					56.8178	-8.3968	-11.438					74.256	-7.2586	-8.8188
				6.49993	-9.775	-8.471					56.835	-7.9344	-11.414					74.3053	-7.1562	-8.804
				6.50467	-9.733	-8.324					56.852	-7.2396	-11.5518					74.3499	-6.8888	-8.9268
				6.50931	-9.887	-8.443					56.8696	-6.8108	-11.4256					74.3903	-6.8092	-8.8814
				6.51383	-9.916	-8.504					56.8884	-7.0422	-11.2904					74.4269	-7.022	-9.0294
				6.51828	-9.608	-8.466					56.9072	-6.359	-11.3938					74.46	-7.4064	-8.9718
				6.52265	-9.472	-8.465					56.9247	-7.401	-11.226					74.4902	-7.7852	-9.0168
				6.52697	-9.488	-8.278					56.9414	-7.7014	-11.2552					74.5177	-7.5536	-8.9212
				6.53126	-9.832	-8.453					56.9583	-7.1062	-11.2966					74.5432	-7.1868	-8.9886
				6.53555	-9.891	-8.485					56.9771	-7.9162	-11.3908					74.5668	-6.8578	-8.8858
				6.53989	-10.079	-8.447					56.9987	-7.9094	-11.5164					74.5891	-6.5888	-8.8776
				6.54432	-10.279	-8.512					57.0215	-8.219	-11.4182					74.6105	-6.5962	-8.7796
				6.54886	-10.134	-8.697					57.0438	-8.0308	-11.4934					74.6313	-6.507	-8.7338
				6.55343	-10.108	-8.469					57.0677	-7.446	-11.5062					74.6521	-6.5756	-8.737
				6.55794	-10.122	-8.381					57.095	-8.586	-11.3678					74.6732	-6.6804	-8.8278
				6.56229	-10.012	-8.219					57.1233	-8.8236	-11.3336					74.695	-6.9174	-8.847
				6.56642	-10.215	-8.364					57.1501	-9.162	-11.4328					74.7179	-7.5774	-9.0196
				6.57039	-9.852	-8.23					57.1764	-9.3674	-11.4178					74.7423	-7.5676	-8.957
				6.57429	-9.978	-8.213					57.2036	-9.027	-11.1942					74.7681	-7.6986	-8.9322
				6.57821	-9.826	-8.325					57.2313	-8.7888	-11.424					74.7953	-8.0184	-9.0086
				6.58221	-10.164	-8.43					57.2588	-8.4038	-11.3704					74.8238	-8.4204	-9.1386
				6.58627	-10.346	-8.618					57.286	-8.2058	-11.41					74.8534	-8.4902	-9.1646
				6.59035	-9.877	-8.43					57.3128	-8.0112	-11.2794					74.8841	-8.5726	-9.3022
				6.59439	-9.94	-8.518					57.3387	-8.4564	-11.3044					74.9157	-8.3862	-9.3504
				6.59836	-9.901	-8.533					57.3635	-8.4524	-11.3704					74.9483	-8.2138	-9.3656
				6.60226	-9.893	-8.556					57.3874	-8.022	-11.3192					74.9816	-8.2294	-9.3726
				6.60606	-9.905	-8.553					57.4107	-8.3522	-11.3664					75.0155	-8.2288	-9.3506
				6.60979	-9.91	-8.4					57.4336	-8.5332	-11.3698					75.0501	-8.2462	-9.43
				6.61343	-10.249	-8.549					57.4562	-8.7578	-11.3602					75.0851	-8.3044	-9.5638
				6.61702	-9.753	-8.534					57.4787	-8.2624	-11.3956					75.1206	-8.284	-9.4264
				6.62059	-9.935	-8.533					57.5014	-8.3628	-11.4536					75.1563	-8.1864	-9.2946
				6.62417	-9.622	-8.525					57.5239	-7.9092	-11.4066					75.1922	-8.091	-9.0546
				6.6278	-9.511	-8.48					57.5457	-7.1542	-11.4478					75.2282	-8.1232	-9.0926
				6.63143	-10.117	-8.448					57.5671	-7.365	-11.5212					75.2642	-8.2738	-9.1468
				6.63503	-9.727	-8.402					57.5884	-7.5346	-11.4622					75.3001	-8.348	-9.1028
				6.63854	-9.751	-8.39					57.6099	-7.1992	-11.5488					75.3358	-8.4344	-9.1684
				6.64194	-9.782	-8.425					57.6318	-7.2002	-11.5282					75.3712	-8.5336	-9.0756
				6.64524	-9.64	-8.418					57.6537	-7.3662	-11.4592					75.4063	-8.7066	-9.0934
				6.64851	-9.636	-8.363					57.6753	-7.1796	-11.6608					75.4409	-8.4274	-9.0422
				6.65176	-9.628	-8.403					57.6969	-7.5712	-11.4812					75.4753	-7.9584	-8.9854
				6.65504	-9.651	-8.363					57.719	-7.9546	-11.5996					75.5093	-7.522	-8.9974
				6.65836	-9.879	-8.264					57.7413	-7.7764	-11.341					75.543	-7.4086	-9.0676
				6.66172	-9.886	-8.373					57.7632	-7.8264	-11.4816					75.5765	-7.3246	-9.1436
				6.66511	-9.753	-8.273					57.7851	-8.1514	-11.5568					75.6097	-7.3306	-9.1114
				6.66854	-10.062	-8.263					57.8071	-8.3138	-11.6224					75.6427	-7.18	-9.191
				6.67198	-10.071	-8.22					57.829	-8.4308	-11.5726					75.6755	-7.1636	-9.2232
				6.67539	-9.986	-8.155					57.8506	-8.5654	-11.488					75.7081	-7.4312	-9.404
				6.67873	-10.01	-8.201					57.8722	-9.2542	-11.6794					75.7406	-7.706	-9.5176
				6.68198	-9.857	-8.03					57.8943	-9.2146	-11.4224					75.7729	-8.3284	-9.7464
				6.6852	-9.864	-7.925					57.9163	-9.3204	-11.4848					75.8051	-8.6534	-9.9094
				6.68845	-9.991	-8.071					57.938	-9.137	-11.7072					75.8373	-8.6976	-10.0348
				6.69178	-10.216	-8.11					57.9598	-8.8794	-11.5046					75.8694	-8.676	-10.0468
				6.69524	-10.204	-8.276					57.9821	-8.9006	-11.63					75.9014	-8.5932	-10.0434
				6.69878	-9.99	-8.316					58.0047	-8.915	-11.426					75.9335	-8.601	-9.9352
				6.70233	-10.161	-8.384					58.027	-8.736	-11.6378					75.9656	-8.6298	-9.8602
				6.70582	-10.407	-8.416					58.0489	-8.4808	-11.5854					75.9977	-8.7606	-9.9894
				6.70919	-10.289	-8.427					58.0707	-8.0056	-11.6064					76.0299	-8.7916	-9.9698
				6.71247	-10.216	-8.54					58.0924	-7.891	-11.7974					76.0621	-8.7478	-9.823
				6.7157	-10.033	-8.484					58.1143	-7.7048	-11.6082					76.0945	-8.6624	-9.8192
				6.71891	-9.921	-8.494					58.1363	-7.6752	-11.6494					76.1269	-8.5928	-9.647
				6.72212	-10.116	-8.648					58.1581	-6.92	-11.8558					76.1594	-8.6806	-9.8732
				6.72536	-9.984	-8.611					58.1798	-7.1286	-11.9986					76.1919	-8.8628	-9.873
				6.72862	-10.072	-8.703					58.2013	-7.0836	-11.9376					76.2245	-8.9534	-9.8684
				6.7319	-10.129	-8.636					58.2228	-7.0706	-11.9278					76.2572	-8.955	-9.857
				6.7352	-10.056	-8.599					58.2447	-6.9194	-12.0342					76.2899	-8.9066	-9.976
				6.73851	-9.974	-8.571					58.2666	-7.1784	-12.1338					76.3226	-8.841	-9.9462
				6.74183	-10.273	-8.465					58.2882	-7.3264	-11.8974					76.3554	-8.7982	-9.8852
				6.74513	-10.317	-8.379					58.3096	-7.1584	-11.6986					76.3882	-8.8734	-9.8006
				6.74841	-10.448	-8.278					58.331	-7.785	-11.5078					76.421	-8.8506	-9.8354
				6.75166	-10.475	-8.21					58.3529	-7.5984	-11.7672					76.4538	-8.8426	-9.757
				6.75488	-10.313	-8.198					58.3755	-7.6308	-11.896					76.4866	-8.781	-9.8324
				6.75806	-9.997	-8.026					58.3981	-6.8188	-11.796					76.5194	-8.6864	-9.8316
				6.76121	-9.684	-7.94					58.4198	-6.5032	-11.7852					76.5522	-8.5614	-9.8126
				6.76432	-9.683	-7.854					58.4412	-7.0574	-12.3336					76.585	-8.5018	-9.7188
				6.76742	-9.552	-7.863					58.463	-6.8572	-12.3862					76.6177	-8.3708	-9.6742
				6.77049	-9.354	-7.721					58.4854	-6.9872	-12.5428					76.6504	-8.3148	-9.6004
				6.77355	-9.65	-7.781					58.5083	-6.7802	-12.5986					76.6831	-8.4068	-9.6364
				6.7766	-9.831	-8.024					58.5313	-6.5456	-12.4654					76.7158	-8.4798	-9.5378
				6.77966	-9.665	-8.011					58.5536	-6.9312	-12.515					76.7484	-8.5844	-9.409
				6.78272	-9.773	-7.924					58.5758	-6.4834	-12.397					76.781	-8.837	-9.2228
				6.78579	-9.996	-7.864					58.5983	-5.7722	-12.4738					76.8135	-8.9708	-9.3292
				6.78888	-9.952	-8.004					58.621	-6.0964	-12.5524					76.846	-8.935	-9.2442
				6.79199	-10.035	-8.086					58.6437	-6.5328	-12.4104					76.8784	-8.995	-9.2312
				6.79513	-10.053	-8.086					58.6663	-6.1776	-12.4266					76.9109	-8.977	-9.2072
				6.79831	-10.093	-8.278					58.6887	-6.6996	-12.2946					76.9433	-9.0832	-9.2264
				6.80153	-10.124	-8.271					58.711	-7.1184	-12.5698					76.9757	-9.1548	-9.1676
				6.80477	-10.008	-8.463					58.7332	-6.6948	-12.46					77.008	-9.179	-9.1892
				6.80804	-10.096	-8.169					58.7558	-7.5954	-12.5338					77.0403	-9.3152	-9.1122
				6.81134	-10.206	-8.088					58.779	-7.5654	-12.3878					77.0727	-9.4372	-9.194
				6.81466	-10.264	-8.102					58.8021	-7.5882	-12.5312					77.1049	-9.4958	-9.0654
				6.81798	-10.258	-8.082					58.8244	-7.6976	-12.6116					77.1372	-9.4622	-8.9724
				6.82132	-10.375	-8.124					58.8464	-7.906	-12.5664					77.1695	-9.5546	-8.8434
				6.82464	-10.337	-8.207					58.869	-8.1568	-12.3892					77.2017	-9.4814	-8.9224
				6.82792	-10.375	-8.178					58.8924	-9.278	-12.0386					77.234	-9.3848	-8.91
				6.83111	-10.392	-8.116					58.9166	-9.6176	-11.9906					77.2662	-9.2618	-8.9462
				6.83417	-10.485	-8.182					58.9409	-9.5258	-11.9516					77.2985	-9.3334	-8.8816
				6.83709	-10.28	-8.103					58.9644	-8.8544	-11.672					77.3307	-9.1352	-8.9622
				6.83993	-10.253	-8.076					58.9874	-8.97	-11.587					77.3629	-8.9934	-8.9246
				6.8428	-10.226	-8.049					59.0105	-8.8252	-11.6654					77.3951	-8.7754	-9.0202
				6.8458	-10.51	-8.147					59.0333	-8.8834	-11.9524					77.4274	-8.6388	-9.0038
				6.849	-10.354	-8.119					59.0557	-8.5248	-11.7528					77.4596	-8.6988	-9.1248
				6.85233	-10.116	-8.022					59.0781	-8.9728	-11.8944					77.4919	-8.7144	-8.9668
				6.85572	-9.887	-7.902					59.101	-8.4818	-11.8504					77.5241	-8.6438	-8.9764
				6.85907	-9.776	-7.802					59.1239	-8.2774	-11.8734					77.5564	-8.4528	-8.8328
				6.86231	-9.932	-7.933					59.1464	-8.0564	-11.8846					77.5886	-8.4218	-8.9302
				6.86543	-10.074	-8.024					59.1685	-7.917	-11.8864					77.6209	-8.5242	-8.923
				6.86843	-10.126	-7.965					59.1904	-8.1292	-12.125					77.6532	-8.7644	-9.0386
				6.87131	-10.135	-8.071					59.2124	-7.8392	-12.0472					77.6856	-9.0136	-8.9818
				6.87409	-10.088	-8.305					59.2344	-7.5604	-12.2714					77.7179	-9.3954	-9.0322
				6.87681	-10.054	-8.368					59.2564	-6.9598	-12.2646					77.7503	-9.4338	-8.8784
				6.87954	-10.267	-8.417					59.2784	-6.4528	-12.3892					77.7827	-9.4386	-8.811
				6.88233	-10.203	-8.242					59.3005	-6.0432	-12.2906					77.8151	-9.511	-8.835
				6.88523	-10.472	-8.45					59.3226	-6.0156	-12.1754					77.8475	-9.6782	-8.7764
				6.88822	-10.185	-8.364					59.3448	-6.4102	-12.2356					77.88	-9.5686	-8.7882
				6.89128	-10.076	-8.31					59.3671	-6.6486	-12.3658					77.9125	-9.4396	-8.8054
				6.89436	-10.104	-8.458					59.3892	-6.9302	-12.4792					77.945	-9.4868	-8.7046
				6.89745	-10.376	-8.421												77.9776	-9.44	-8.6276
				6.90053	-10.33	-8.301												78.0102	-9.5206	-8.6696
				6.90361	-10.28	-8.304												78.0429	-9.6222	-8.7522
				6.90667	-10.28	-8.312												78.0755	-9.7016	-8.86
				6.90972	-10.369	-8.375												78.1082	-9.6676	-8.6992
				6.91278	-10.353	-8.309												78.141	-9.5702	-8.6564
				6.91585	-10.035	-8.2												78.1737	-9.5308	-8.7584
				6.91896	-10.012	-8.18												78.2065	-9.5222	-8.6824
				6.92212	-9.768	-8.197												78.2393	-9.4052	-8.5966
				6.92532	-9.989	-8.308												78.2721	-9.3732	-8.5862
				6.92853	-10.248	-8.376												78.305	-9.4204	-8.7688
				6.93174	-10.098	-8.458												78.3378	-9.3802	-8.6924
				6.93493	-9.815	-8.365												78.3707	-9.4726	-8.6376
				6.93811	-10	-8.458												78.4036	-9.4728	-8.5884
				6.94129	-10.358	-8.537												78.4365	-9.5434	-8.6148
				6.94447	-10.399	-8.472												78.4694	-9.5706	-8.7026
				6.94767	-10.468	-8.503												78.5023	-9.558	-8.71
				6.95087	-10.406	-8.312												78.5352	-9.4428	-8.641
				6.95406	-10.591	-8.347												78.5681	-9.4846	-8.6824
				6.95722	-10.282	-8.546												78.601	-9.3714	-8.6838
				6.96034	-10.129	-8.483												78.6338	-9.4782	-8.6968
				6.96343	-10.101	-8.507												78.6667	-9.5122	-8.7116
				6.96651	-10.214	-8.427												78.6996	-9.4658	-8.7552
				6.96959	-10.15	-8.59												78.7325	-9.517	-8.7384
				6.97268	-10.15	-8.549												78.7653	-9.5926	-8.7846
				6.97579	-9.951	-8.52												78.7982	-9.6232	-8.8158
				6.9789	-10.03	-8.406												78.831	-9.612	-8.6928
				6.98201	-9.929	-8.326												78.8638	-9.689	-8.7374
				6.98512	-9.858	-8.33												78.8966	-9.719	-8.708
				6.98823	-10.165	-8.385												78.9294	-9.7172	-8.6666
				6.99134	-10.28	-8.38												78.9622	-9.8202	-8.7776
				6.99445	-10.423	-8.355												78.995	-9.703	-8.7322
				6.99757	-10.24	-8.341												79.0278	-9.6976	-8.8314
				7.00068	-9.919	-8.527												79.0605	-9.7416	-8.8492
				7.00379	-9.914	-8.454												79.0933	-9.7962	-8.872
				7.00688	-9.827	-8.391												79.126	-9.7676	-8.8508
				7.00996	-9.738	-8.427												79.1587	-9.7578	-8.8784
				7.01302	-10.111	-8.398												79.1914	-9.738	-8.7362
				7.01603	-10.172	-8.284												79.2241	-9.7778	-8.7376
				7.019	-10.142	-8.287												79.2567	-9.8344	-8.7296
				7.02193	-10.023	-8.321												79.2894	-9.854	-8.805
				7.02483	-9.895	-8.369												79.322	-9.8578	-8.701
				7.02776	-9.831	-8.272												79.3546	-9.8342	-8.6708
				7.03074	-10.056	-8.168												79.3873	-9.8492	-8.6952
				7.0338	-10.138	-8.319												79.4198	-9.8984	-8.728
				7.03688	-10.164	-8.296												79.4524	-9.8028	-8.7274
				7.03989	-9.973	-8.289												79.485	-9.7064	-8.7508
				7.04275	-10.087	-8.378												79.5176	-9.7262	-8.7606
				7.0454	-10.024	-8.372												79.5501	-9.6838	-8.7642
				7.04787	-10.151	-8.479												79.5827	-9.6572	-8.8108
				7.05022	-10.111	-8.753												79.6152	-9.6692	-8.7538
				7.05248	-10.255	-8.843												79.6477	-9.631	-8.716
				7.05471	-10.192	-8.792												79.6803	-9.668	-8.8508
				7.05693	-9.924	-8.808												79.7128	-9.6538	-8.78
				7.05915	-10.072	-8.612												79.7453	-9.6098	-8.8012
				7.06138	-10.249	-8.451												79.7779	-9.6578	-8.7614
				7.06364	-10.446	-8.45												79.8104	-9.7414	-8.8486
				7.06583	-10.591	-8.625												79.843	-9.7602	-8.7726
				7.06788	-10.831	-8.589												79.8755	-9.8	-8.8048
				7.0697	-10.554	-8.628												79.9081	-9.86	-8.875
				7.07125	-10.3	-8.569												79.9406	-9.8306	-8.9032
				7.07265	-10.571	-8.488												79.9732	-9.7698	-8.8448
				7.07408	-10.472	-8.462												80.0058	-9.746	-8.9116
				7.07571	-10.125	-8.591												80.0384	-9.6726	-8.9094
				7.07764	-10.381	-8.719												80.0709	-9.6822	-8.9174
				7.07969	-10.45	-8.673												80.1035	-9.6904	-8.9254
				7.08163	-10.519	-8.559												80.1361	-9.6326	-8.8976
				7.08321	-10.406	-8.616												80.1687	-9.6354	-8.9176
				7.08426	-10.37	-8.642												80.2013	-9.4822	-8.818
				7.08493	-10.481	-8.573												80.2339	-9.5038	-8.9038
				7.08548	-10.331	-8.532												80.2665	-9.5708	-8.8672
				7.08612	-10.151	-8.423												80.2991	-9.569	-8.8528
				7.08703	-10.021	-8.465												80.3317	-9.532	-8.9492
				7.08819	-10.071	-8.475												80.3643	-9.5556	-8.8608
				7.08947	-9.877	-8.339												80.3969	-9.6378	-8.7862
				7.0908	-9.995	-8.204												80.4294	-9.6824	-8.8072
				7.09208	-10.208	-8.432												80.462	-9.7066	-8.863
				7.09339	-10.077	-8.457												80.4946	-9.7028	-8.7246
				7.09481	-10.299	-8.411												80.5271	-9.7088	-8.8474
				7.09643	-10.458	-8.47												80.5596	-9.6994	-8.7698
				7.09831	-10.535	-8.599												80.5921	-9.6464	-8.8642
				7.10043	-10.261	-8.52												80.6247	-9.6146	-8.7836
				7.10277	-10.338	-8.444												80.6571	-9.6044	-8.9718
				7.10529	-10.426	-8.417												80.6896	-9.584	-8.8848
				7.10793	-10.269	-8.293												80.7221	-9.546	-8.8872
				7.11058	-10.279	-8.23												80.7545	-9.594	-8.8782
				7.1131	-10.475	-8.264												80.787	-9.5278	-8.8616
				7.11535	-10.832	-8.399												80.8194	-9.6028	-8.7612
				7.11727	-10.504	-8.368												80.8518	-9.6814	-8.8724
				7.11903	-10.431	-8.401												80.8842	-9.6572	-8.8364
				7.12088	-10.697	-8.268												80.9166	-9.6454	-8.8654
				7.12306	-10.468	-8.187												80.949	-9.6758	-8.856
				7.12574	-10.604	-8.29												80.9814	-9.5872	-8.8974
				7.12876	-10.328	-8.343												81.0137	-9.5156	-8.8138
				7.13189	-10.446	-8.382
				7.13491	-10.257	-8.299
				7.13764	-9.996	-8.257
				7.14021	-9.993	-8.177
				7.14277	-9.821	-8.212
				7.14552	-9.55	-8.254
				7.14857	-10.003	-8.31
				7.15182	-10.285	-8.313
				7.15515	-10.62	-8.601
				7.15839	-10.293	-8.676
				7.16145	-10.622	-8.758
				7.16434	-10.409	-8.861
				7.16709	-10.293	-8.874
				7.16974	-10.585	-9.004
				7.17235	-10.686	-8.895
				7.17495	-10.66	-8.818
				7.17759	-10.745	-8.78
				7.18031	-10.491	-8.612
				7.18313	-10.54	-8.395
				7.18603	-10.538	-8.455
				7.18896	-10.635	-8.505
				7.19188	-10.474	-8.382
				7.19475	-10.344	-8.61
				7.19758	-10.593	-8.646
				7.20039	-10.547	-8.565
				7.20321	-10.592	-8.347
				7.20604	-10.176	-8.325
				7.20887	-10.213	-8.324
				7.21169	-10.387	-8.512
				7.21445	-10.351	-8.483
				7.21716	-10.252	-8.43
				7.21985	-9.983	-8.496
				7.22255	-9.811	-8.538
				7.22531	-10.15	-8.645
				7.22815	-10.371	-8.572
				7.23103	-10.394	-8.588
				7.23389	-10.55	-8.637
				7.23666	-10.297	-8.438
				7.23931	-10.591	-8.501
				7.24184	-10.724	-8.556
				7.24428	-10.723	-8.729
				7.24666	-10.518	-8.632
				7.24901	-10.71	-8.686
				7.25101	-10.487	-8.777
				7.25219	-10.477	-8.695
				7.25339	-10.384	-8.505
				7.25461	-10.471	-8.498
				7.25585	-10.699	-8.51
				7.25708	-10.672	-8.403
				7.25829	-10.642	-8.348
				7.25948	-10.548	-8.386
				7.26067	-10.799	-8.552
				7.26193	-10.706	-8.657
				7.26329	-10.318	-8.624
				7.26479	-10.302	-8.63
				7.26637	-10.128	-8.534
				7.26794	-10.525	-8.596
				7.26942	-10.57	-8.519
				7.27074	-10.166	-8.586
				7.27183	-10.433	-8.527
				7.27263	-10.383	-8.469
				7.27308	-10.075	-8.428
				7.27315	-10.315	-8.533
				7.27315	-10.186	-8.516
				7.27315	-10.165	-8.776
				7.27315	-10.224	-8.646
				7.27315	-10.146	-8.659
				7.27315	-10.116	-8.587
				7.27315	-10.542	-8.63
				7.27315	-10.577	-8.53
				7.27315	-9.935	-8.544
				7.27315	-10.269	-8.631
				7.27315	-10.228	-8.589
				7.27315	-10.196	-8.451
				7.27315	-10.211	-8.462
				7.27315	-10.694	-8.836
				7.27315	-10.734	-8.701
				7.27315	-10.931	-8.684
				7.27315	-10.919	-8.68
				7.27315	-10.584	-8.666
				7.27315	-10.549	-8.594
				7.27315	-10.547	-8.671
				7.27315	-10.704	-8.553
				7.27315	-10.791	-8.642
				7.27315	-11.055	-8.526
				7.27315	-11.086	-8.511
				7.27315	-11.158	-8.626
				7.27351	-10.968	-8.711
				7.27446	-10.752	-8.635
				7.27599	-10.591	-8.648
				7.27804	-10.61	-8.92
				7.28035	-10.323	-8.94
				7.28259	-10.332	-8.958
				7.28443	-10.497	-8.981
				7.28566	-10.438	-8.893
				7.28648	-10.459	-8.982
				7.28722	-10.707	-9.218
				7.2882	-10.801	-9.112
				7.28964	-10.894	-9.161
				7.29148	-10.984	-9.181
				7.29358	-10.997	-9.334
				7.29589	-11.168	-9.273
				7.30026	-10.979	-9.335
				7.30469	-10.949	-9.408
				7.30934	-10.866	-9.105
				7.31437	-11.082	-8.984
				7.31988	-11.188	-8.875
				7.32564	-11.156	-8.835
				7.33137	-11.041	-8.873
				7.33676	-11.017	-9.005
				7.34163	-11.274	-9.16
				7.34616	-11.207	-9.341
				7.35062	-11.262	-9.145
				7.3553	-11.159	-9.14
				7.3604	-10.804	-9.027
				7.36589	-10.919	-9.187
				7.37163	-10.857	-9.287
				7.37751	-10.684	-9.168
				7.38342	-10.544	-9.285
				7.38929	-10.301	-9.105
				7.39506	-10.492	-8.784
				7.40067	-10.58	-8.73
				7.40608	-10.686	-8.921
				7.41136	-10.456	-9
				7.41661	-10.541	-9.021
				7.4219	-10.928	-9.023
				7.42732	-10.461	-9.088
				7.43288	-10.359	-9.178
				7.43855	-10.492	-8.845
				7.44432	-10.818	-8.654
				7.45017	-10.912	-8.701
				7.45607	-10.83	-8.65
				7.46197	-10.992	-8.673
				7.46783	-11.203	-8.346
				7.47363	-10.961	-8.622
				7.47937	-10.996	-8.984
				7.48506	-10.965	-8.778
				7.49071	-10.839	-8.673
				7.49633	-10.574	-8.974
				7.50188	-10.555	-9.047
				7.50729	-10.594	-8.95
				7.5125	-10.66	-8.992
				7.51747	-10.711	-9.001
				7.52224	-10.626	-8.897
				7.52685	-10.696	-8.665
				7.53134	-10.274	-8.608
				7.53575	-9.584	-8.389
				7.54015	-10.068	-8.477
				7.54456	-10.425	-8.664
				7.54905	-10.399	-8.663
				7.55363	-10.336	-8.606
				7.55823	-10.135	-8.608
				7.56277	-9.855	-8.464
				7.56715	-9.767	-8.281
				7.57127	-10.075	-8.433
				7.575	-10.226	-8.668
				7.57821	-10.357	-8.74
				7.58077	-10.286	-8.669
				7.58261	-10.358	-8.858
				7.58391	-10.109	-8.726
				7.58495	-10.103	-8.727
				7.58596	-10.125	-8.658
				7.58712	-10.067	-8.719
				7.58817	-10.244	-8.718
				7.58857	-10.212	-8.759
				7.58868	-10.298	-8.799
				7.58868	-10.199	-8.716
				7.58868	-9.88	-8.667
				7.58868	-10.086	-8.707
				7.58936	-10.024	-8.66
				7.59243	-10.801	-8.972
				7.59675	-10.852	-8.792
				7.60155	-10.707	-8.849
				7.60603	-10.732	-8.829
				7.60963	-10.252	-8.8
				7.61263	-10.041	-8.899
				7.61554	-9.789	-8.817
				7.61889	-9.517	-8.82
				7.62301	-10.06	-9.011
				7.6276	-10.103	-9.015
				7.6322	-9.907	-8.976
				7.63633	-10.067	-9.032
				7.6397	-10.102	-8.985
				7.6427	-9.965	-9.121
				7.64589	-10.138	-9.103
				7.64982	-10.18	-9.121
				7.65486	-10.398	-9.118
				7.6606	-10.365	-9.252
				7.66644	-10.635	-9.22
				7.67176	-10.355	-9.11
				7.67611	-10.311	-9.084
				7.67966	-10.468	-9.16
				7.68275	-10.043	-8.973
				7.68569	-10.191	-8.705
				7.68876	-9.937	-8.807
				7.692	-10.076	-8.772
				7.69538	-10.115	-8.79
				7.6989	-10.194	-8.86
				7.70254	-10.297	-8.916
				7.70624	-10.038	-8.651
				7.70997	-9.705	-8.483
				7.71368	-10.07	-8.752
				7.71733	-9.889	-8.664
				7.72086	-10.134	-8.706
				7.72421	-10.061	-8.74
				7.72732	-10.036	-8.852
				7.73023	-10.147	-8.798
				7.73338	-10.228	-9.008
				7.7373	-10.201	-9.07
				7.74252	-10.092	-9.132
				7.7494	-10.059	-9.08
				7.75749	-10.116	-9.005
				7.76618	-9.989	-9.009
				7.77483	-9.768	-9.093
				7.78317	-9.475	-8.971
				7.79222	-9.271	-9.128
				7.80338	-9.265	-9.042
				7.81802	-9.681	-9.193
				7.83688	-9.632	-9.222
				7.85811	-9.584	-9.173
				7.87923	-9.75	-9.317
				7.89776	-9.579	-9.249
				7.91185	-9.674	-8.993
				7.92218	-10	-9.095
				7.93007	-10.262	-8.543
				7.93683	-10.113	-8.357
				7.94355	-10.021	-8.388
				7.95039	-9.846	-8.486
				7.95727	-9.597	-8.301
				7.96413	-10.564	-8.625
				7.9709	-10.724	-8.763
				7.9776	-10.081	-8.569
				7.98426	-9.906	-8.489
				7.99091	-10.173	-8.57
				7.99756	-10.042	-8.625
				8.00426	-10.042	-8.666
				8.01101	-9.91	-8.639
				8.01783	-9.886	-8.759
				8.02473	-10.02	-8.905
				8.03163	-10.235	-8.877
				8.03841	-10.16	-8.95
				8.04498	-9.94	-8.817
				8.05125	-10.045	-8.855
				8.05727	-9.866	-8.946
				8.06311	-9.782	-9.048
				8.06882	-9.793	-8.967
				8.07449	-10.107	-8.974
				8.08015	-9.857	-8.899
				8.08587	-10.323	-8.969
				8.09168	-10.255	-8.989
				8.09762	-9.967	-9.014
				8.10369	-9.897	-8.972
				8.10986	-9.77	-8.91
				8.11611	-9.564	-8.886
				8.1224	-9.714	-8.791
				8.12869	-9.974	-8.748
				8.13493	-10.236	-8.743
				8.14107	-10.086	-8.676
				8.14705	-9.514	-8.397
				8.15287	-9.351	-8.444
				8.15854	-9.504	-8.533
				8.16404	-9.696	-8.645
				8.16939	-9.418	-8.607
				8.17468	-9.509	-8.597
				8.18002	-9.781	-8.866
				8.18553	-10.004	-8.922
				8.19125	-10.07	-8.943
				8.19709	-10.061	-8.781
				8.20289	-9.914	-8.808
				8.20851	-10.269	-8.796
				8.21383	-10.631	-8.828
				8.2189	-10.191	-8.673
				8.22383	-9.52	-8.502
				8.22871	-9.822	-9.073
				8.23363	-9.733	-9.038
				8.23859	-9.911	-9.16
				8.24359	-9.818	-9.021
				8.24862	-10.041	-8.956
				8.25369	-10.262	-9.008
				8.25881	-10.177	-8.991
				8.26401	-10.227	-9.151
				8.26932	-9.975	-9.038
				8.27478	-9.843	-9.015
				8.28045	-10.097	-9.12
				8.28641	-10.123	-9.163
				8.29273	-9.949	-9.327
				8.29943	-10.192	-9.186
				8.30626	-10.139	-9.125
				8.31294	-10.081	-9.225
				8.31916	-10.018	-9.159
				8.32475	-9.749	-8.945
				8.32998	-9.872	-8.985
				8.33525	-9.738	-8.992
				8.34095	-9.825	-9.031
				8.34737	-9.786	-9.015
				8.35437	-9.636	-8.952
				8.36171	-9.638	-9.044
				8.36915	-9.847	-9.063
				8.37645	-9.728	-9.014
				8.38348	-9.844	-9.044
				8.39014	-9.655	-9.091
				8.3963	-9.677	-9.302
				8.40192	-9.816	-9.292
				8.40714	-9.572	-9.105
				8.41219	-9.597	-9.062
				8.41726	-9.808	-9.196
				8.42252	-9.871	-9.148
				8.42793	-9.601	-9.366
				8.43342	-9.57	-9.122
				8.43891	-9.438	-9.224
				8.44432	-9.961	-9.35
				8.44973	-10.247	-9.359
				8.45519	-10.06	-9.375
				8.46079	-9.772	-9.251
				8.46657	-10.002	-9.173
				8.47241	-9.807	-9.244
				8.47816	-9.639	-9.284
				8.48368	-10.082	-9.329
				8.48887	-9.724	-9.301
				8.49384	-9.384	-9.217
				8.49875	-9.809	-9.262
				8.50375	-9.865	-9.123
				8.50898	-10.182	-9.248
				8.51442	-10.178	-9.308
				8.52004	-9.892	-9.062
				8.52579	-9.904	-9.108
				8.53164	-10.011	-9.211
				8.53753	-10.061	-9.223
				8.5434	-10.117	-9.302
				8.54921	-10.181	-9.278
				8.5549	-9.96	-9.203
				8.56048	-10.107	-9.282
				8.56594	-10.046	-9.268
				8.57129	-10.046	-9.248
				8.57653	-10.253	-9.356
				8.58171	-9.922	-9.378
				8.58685	-9.833	-9.267
				8.59199	-10.2	-9.143
				8.59717	-10.312	-9.194
				8.60237	-10.051	-9.269
				8.60756	-10.136	-9.297
				8.61273	-10.413	-9.034
				8.61785	-10.422	-9.15
				8.62294	-10.153	-9.067
				8.62799	-10.17	-9.083
				8.63302	-10.334	-9.153
				8.63803	-10.32	-9.331
				8.64305	-10.253	-9.325
				8.64812	-10.374	-9.319
				8.65325	-10.502	-9.443
				8.65847	-10.523	-9.445
				8.66373	-10.576	-9.56
				8.66897	-10.765	-9.455
				8.67414	-10.546	-9.424
				8.6792	-10.384	-9.405
				8.68418	-10.253	-9.232
				8.6891	-10.193	-9.242
				8.69402	-10.307	-9.36
				8.69897	-10.447	-9.419
				8.70394	-10.299	-9.255
				8.70891	-10.43	-9.387
				8.71389	-10.1	-9.22
				8.71886	-10.294	-9.269
				8.72381	-10.374	-9.352
				8.72877	-10.553	-9.396
				8.73372	-10.476	-9.386
				8.73867	-10.406	-9.353
				8.7436	-10.385	-9.506
				8.7485	-10.287	-9.548
				8.75333	-10.474	-9.502
				8.7581	-10.605	-9.491
				8.76283	-10.624	-9.422
				8.76752	-10.73	-9.495
				8.77222	-11.108	-9.634
				8.77694	-10.934	-9.546
				8.78169	-11.304	-9.611
				8.78646	-10.859	-9.52
				8.79125	-11.073	-9.541
				8.79606	-10.632	-9.487
				8.80089	-10.693	-9.461
				8.80577	-10.746	-9.451
				8.8107	-10.584	-9.446
				8.81567	-10.826	-9.478
				8.82068	-10.85	-9.389
				8.82569	-10.776	-9.544
				8.83066	-10.737	-9.526
				8.83558	-10.56	-9.512
				8.84048	-10.167	-9.291
				8.84541	-10.805	-9.499
				8.85039	-10.854	-9.416
				8.85546	-11.136	-9.476
				8.86057	-11.277	-9.498
				8.86568	-11.036	-9.458
				8.87072	-11.007	-9.599
				8.87566	-10.627	-9.333
				8.88054	-10.6	-9.552
				8.88541	-10.685	-9.509
				8.89032	-10.586	-9.397
				8.89532	-10.676	-9.348
				8.90035	-10.584	-9.268
				8.90533	-10.44	-9.254
				8.91019	-10.567	-9.469
				8.91489	-10.457	-9.397
				8.91948	-10.428	-9.506
				8.92408	-10.187	-9.394
				8.92876	-10.359	-9.392
				8.93362	-10.441	-9.408
				8.9386	-10.744	-9.453
				8.94366	-10.616	-9.353
				8.94874	-10.171	-9.293
				8.95379	-10.275	-9.285
				8.9588	-10.517	-9.303
				8.96377	-10.553	-9.31
				8.96871	-10.511	-9.379
				8.97362	-10.612	-9.516
				8.97784	-10.424	-9.308
				8.98025	-10.39	-9.421
				8.98263	-10.132	-9.153
				8.98499	-10.258	-8.97
				8.98733	-10.281	-9.053
				8.98968	-10.473	-9.341
				8.99203	-10.757	-9.312
				8.99441	-10.815	-9.35
				8.99681	-10.437	-9.325
				8.99924	-10.412	-9.394
				9.00168	-10.611	-9.457
				9.00413	-10.639	-9.404
				9.0066	-10.621	-9.313
				9.00907	-10.453	-9.304
				9.01154	-10.47	-9.361
				9.014	-10.41	-9.237
				9.01646	-10.561	-9.309
				9.01891	-10.528	-9.307
				9.02134	-10.67	-9.32
				9.02377	-10.664	-9.338
				9.02617	-10.188	-9.266
				9.02856	-10.302	-9.165
				9.03092	-10.665	-9.238
				9.03327	-10.337	-9.083
				9.03563	-10.451	-9.192
				9.03802	-10.426	-9.257
				9.04047	-10.656	-9.329
				9.043	-10.582	-9.325
				9.04558	-10.662	-9.309
				9.04816	-10.82	-9.346
				9.05068	-11.158	-9.414
				9.05313	-11.09	-9.272
				9.05552	-10.946	-9.245
				9.05787	-10.969	-9.41
				9.06022	-10.689	-9.412
				9.0626	-10.705	-9.45
				9.06499	-10.843	-9.428
				9.06739	-10.58	-9.384
				9.06979	-10.705	-9.458
				9.07218	-10.909	-9.443
				9.07456	-10.592	-9.299
				9.07693	-10.583	-9.168
				9.0793	-10.444	-9.088
				9.08167	-10.512	-9.053
				9.08404	-10.489	-9.111
				9.0864	-10.499	-9.231
				9.08874	-10.824	-9.39
				9.09106	-10.805	-9.286
				9.09337	-10.857	-9.22
				9.09568	-10.9	-9.123
				9.09801	-10.964	-9.246
				9.10036	-10.97	-9.417
				9.10275	-11.098	-9.261
				9.10518	-11.169	-9.438
				9.10766	-11.261	-9.482
				9.11019	-11.382	-9.501
				9.11275	-11.102	-9.504
				9.11532	-11.055	-9.398
				9.11789	-11.341	-9.411
				9.12043	-11.294	-9.47
				9.12294	-11.153	-9.518
				9.12541	-10.925	-9.459
				9.12785	-10.882	-9.587
				9.13024	-11.059	-9.532
				9.1326	-10.967	-9.453
				9.13493	-11.341	-9.515
				9.13723	-11.462	-9.624
				9.13952	-11.356	-9.633
				9.14178	-11.047	-9.61
				9.14402	-11.226	-9.654
				9.14625	-10.796	-9.615
				9.14846	-10.666	-9.6
				9.15068	-11.105	-9.639
				9.15294	-10.941	-9.711
				9.15526	-11.015	-9.602
				9.15767	-10.561	-9.414
				9.16017	-10.849	-9.538
				9.16275	-10.747	-9.55
				9.16541	-10.97	-9.553
				9.16815	-10.885	-9.569
				9.17095	-10.717	-9.56
				9.17379	-10.935	-9.467
				9.17666	-10.955	-9.547
				9.17952	-11.037	-9.793
				9.18235	-10.779	-9.577
				9.18511	-10.682	-9.642
				9.18776	-10.759	-9.581
				9.19029	-10.801	-9.665
				9.19272	-10.918	-9.711
				9.19511	-10.946	-9.845
				9.19751	-10.84	-9.751
				9.19997	-10.669	-9.866
				9.20245	-10.848	-9.87
				9.20494	-11.074	-9.89
				9.20741	-11.147	-9.9
				9.20984	-10.897	-9.775
				9.21228	-10.903	-9.729
				9.2148	-10.849	-9.88
				9.21746	-11.066	-10.003
				9.22029	-11.026	-10.064
				9.2231	-10.947	-10.059
				9.22565	-11.08	-9.941
				9.22771	-10.781	-10.043
				9.22906	-10.975	-10.138
				9.2295	-10.831	-10.144
				9.2295	-10.682	-10.118
				9.2295	-10.861	-10.109
				9.2295	-10.841	-10.119
				9.2295	-10.85	-10.099
				9.2295	-10.787	-10.016
				9.2295	-10.546	-9.986
				9.23986	-10.543	-9.997
				9.24921	-10.794	-9.99
				9.24921	-10.837	-9.874
				9.24921	-10.846	-9.879
				9.24921	-11.064	-9.956
				9.24921	-11.098	-9.952
				9.24921	-10.972	-9.909
				9.24921	-10.882	-9.98
				9.24921	-10.977	-10.003
				9.24939	-11.109	-10.045
				9.2602	-10.887	-9.927
				9.2602	-10.671	-9.771
				9.2602	-10.516	-9.682
				9.2602	-10.487	-9.772
				9.2602	-10.9696	-9.99
				9.2602	-10.757	-10.101
				9.2602	-10.704	-10.161
				9.2602	-10.497	-10.017
				9.26145	-10.663	-9.891
				9.26178	-10.503	-9.872
				9.26178	-10.721	-9.989
				9.26178	-10.75	-9.846
				9.26178	-10.908	-9.878
				9.26178	-10.755	-9.734
				9.26178	-10.698	-9.667
				9.26178	-10.403	-9.831
				9.26178	-10.264	-9.896
				9.26179	-10.052	-9.78
				9.26181	-10.048	-9.812
				9.26182	-10.153	-9.952
				9.26185	-10.112	-9.833
				9.26192	-9.996	-9.844
				9.26204	-10.184	-9.795
				9.26224	-10.211	-9.82
				9.26253	-10.35	-9.886
				9.26254	-10.377	-9.908
				9.26254	-10.539	-9.941
				9.26254	-10.256	-9.785
				9.26254	-10.54	-9.789
				9.26254	-10.581	-9.663
				9.26254	-10.523	-9.616
				9.26254	-10.219	-9.694
				9.26254	-10.182	-9.67
				9.26254	-10.148	-9.789
				9.26257	-10.033	-9.739
				9.26289	-10.135	-9.725
				9.26336	-10.255	-9.732
				9.26382	-10.187	-9.751
				9.26416	-10.321	-9.914
				9.26443	-10.44	-10.051
				9.26472	-10.564	-10.05
				9.26514	-10.357	-10.026
				9.26576	-10.487	-10.068
				9.2665	-10.62	-9.842
				9.2673	-10.67	-9.826
				9.26806	-10.645	-9.901
				9.26875	-10.457	-9.782
				9.26959	-10.438	-9.713
				9.27084	-10.696	-9.681
				9.27278	-10.88	-9.693
				9.27557	-11.058	-9.822
				9.27893	-10.713	-9.745
				9.28247	-10.866	-9.792
				9.28582	-10.771	-9.704
				9.28871	-10.805	-9.712
				9.29134	-11.215	-9.886
				9.29402	-11.118	-9.9
				9.29708	-11.029	-9.846
				9.30074	-10.63	-9.613
				9.30487	-10.336	-9.647
				9.30925	-10.155	-9.794
				9.31366	-10.425	-9.898
				9.31793	-10.241	-9.905
				9.32208	-10.323	-10.117
				9.32619	-10.186	-10.201
				9.33035	-10.061	-9.928
				9.3346	-10.261	-9.993
				9.33888	-10.663	-10.105
				9.3431	-10.55	-10.13
				9.34718	-10.293	-10.086
				9.35106	-10.491	-10.099
				9.35482	-10.182	-9.949
				9.35856	-10.412	-9.974
				9.3624	-10.55	-10.061
				9.36642	-10.5	-10.041
				9.37059	-10.737	-10.074
				9.37484	-10.655	-10.078
				9.3791	-10.58	-9.995
				9.38333	-10.244	-9.912
				9.38752	-9.928	-9.694
				9.39169	-10.155	-9.541
				9.39586	-10.448	-9.513
				9.40004	-10.554	-9.702
				9.40422	-10.415	-9.761
				9.40841	-10.276	-9.762
				9.4126	-10.334	-9.883
				9.4168	-10.557	-10.074
				9.421	-10.546	-10.09
				9.42521	-10.208	-10.223
				9.42942	-10.512	-10.139
				9.43363	-10.404	-10.097
				9.43785	-10.348	-10.106
				9.44207	-10.296	-10.161
				9.44631	-10.257	-10.203
				9.45056	-10.38	-10.114
				9.45481	-10.351	-10.114
				9.45906	-10.537	-10.154
				9.46331	-10.526	-10.206
				9.46754	-10.371	-10.096
				9.47177	-10.273	-10.084
				9.476	-10.385	-9.99
				9.48025	-10.486	-10.064
				9.48452	-10.359	-10.151
				9.48881	-10.436	-10.272
				9.4931	-10.541	-10.356
				9.4974	-10.376	-10.258
				9.50169	-10.622	-10.342
				9.50598	-10.331	-10.308
				9.51026	-10.256	-10.298
				9.51453	-10.256	-10.473
				9.51879	-10.269	-10.368
				9.52483	-10.449	-10.323
				9.53326	-10.271	-10.247
				9.54162	-10.573	-10.415
				9.54989	-10.293	-10.454
				9.55812	-10.227	-10.594
				9.56635	-10.338	-10.707
				9.57464	-10.49	-10.504
				9.583	-10.713	-10.492
				9.59142	-10.524	-10.499
				9.59984	-10.349	-10.422
				9.60824	-10.257	-10.45
				9.61655	-10.539	-10.493
				9.6247	-10.615	-10.349
				9.63262	-10.732	-10.461
				9.64023	-10.452	-10.479
				9.64747	-10.545	-10.501
				9.65442	-10.44	-10.498
				9.66118	-10.533	-10.504
				9.66785	-10.584	-10.365
				9.67452	-10.343	-10.083
				9.68126	-10.085	-9.886
				9.68811	-10.157	-9.948
				9.69515	-10.442	-10.033
				9.70234	-10.779	-10.232
				9.70935	-10.383	-10.097
				9.7158	-10.247	-9.994
				9.72128	-10.307	-10.173
				9.72552	-10.36	-10.143
				9.72883	-10.348	-10.188
				9.73165	-10.411	-10.353
				9.73442	-10.66	-10.42
				9.73753	-10.813	-10.429
				9.74118	-10.491	-10.389
				9.74554	-10.555	-10.411
				9.75076	-10.369	-10.469
				9.75694	-9.66	-10.049
				9.76403	-9.804	-10.004
				9.7719	-9.796	-9.945
				9.78044	-9.694	-9.782
				9.78947	-9.809	-9.857
				9.79858	-10.031	-9.996
				9.80725	-9.989	-10.105
				9.815	-9.701	-10.089
				9.82152	-10.079	-10.219
				9.82733	-10.157	-10.345
				9.8331	-10.23	-10.341
				9.83953	-10.291	-10.421
				9.84711	-10.258	-10.415
				9.85559	-10.319	-10.524
				9.8645	-10.48	-10.463
				9.87339	-10.488	-10.432
				9.8819	-10.147	-10.239
				9.89016	-10.341	-10.421
				9.89838	-10.092	-10.46
				9.90679	-9.858	-10.384
				9.91553	-9.907	-10.268
				9.92444	-9.926	-10.316
				9.93326	-9.883	-10.261
				9.94173	-10.012	-10.296
				9.94971	-10.083	-10.313
				9.95738	-10.045	-10.39
				9.96505	-10.371	-10.453
				9.97302	-10.231	-10.485
				9.9815	-10.475	-10.367
				9.99038	-10.479	-10.363
				9.99948	-10.648	-10.299
				10.0086	-10.664	-10.339
				10.0176	-10.66	-10.333
				10.0265	-10.522	-10.532
				10.0352	-10.455	-10.456
				10.0438	-10.471	-10.616
				10.0524	-10.316	-10.43
				10.061	-10.323	-10.381
				10.0696	-10.143	-10.358
				10.0783	-10.186	-10.497
				10.0871	-10.307	-10.688
				10.0961	-10.274	-10.415
				10.1051	-10.191	-10.353
				10.1141	-10.225	-10.346
				10.123	-10.428	-10.319
				10.1318	-10.235	-10.4
				10.1406	-10.331	-10.452
				10.1493	-10.441	-10.652
				10.1579	-10.544	-10.511
				10.1664	-10.516	-10.497
				10.1748	-10.695	-10.664
				10.1832	-10.749	-10.697
				10.1914	-10.661	-10.622
				10.1994	-10.642	-10.338
				10.207	-10.614	-10.435
				10.2142	-10.718	-10.357
				10.2208	-10.523	-10.312
				10.227	-10.667	-10.42
				10.2331	-10.669	-10.531
				10.2391	-10.647	-10.445
				10.2453	-10.605	-10.446
				10.2517	-10.809	-10.533
				10.2579	-10.81	-10.543
				10.264	-10.712	-10.49
				10.2699	-10.505	-10.328
				10.2754	-10.712	-10.457
				10.2807	-10.615	-10.582
				10.2856	-10.595	-10.482
				10.2903	-10.384	-10.583
				10.2948	-10.374	-10.475
				10.2994	-10.459	-10.578
				10.304	-10.692	-10.777
				10.3089	-10.714	-10.717
				10.3142	-10.686	-10.677
				10.3201	-10.733	-10.687
				10.3266	-10.635	-10.533
				10.3337	-10.532	-10.742
				10.3414	-10.545	-10.965
				10.3494	-10.449	-10.959
				10.3574	-10.487	-10.716
				10.3653	-10.529	-10.512
				10.373	-10.811	-10.696
				10.3807	-10.592	-10.783
				10.3882	-10.546	-10.875
				10.3958	-10.504	-10.997
				10.4034	-10.683	-11.054
				10.4112	-10.513	-11.163
				10.4194	-10.502	-11.196
				10.428	-10.621	-11.17
				10.437	-10.271	-10.912
				10.4463	-10.359	-10.854
				10.4559	-10.39	-10.87
				10.4658	-10.434	-11.018
				10.4758	-10.329	-10.879
				10.4858	-10.19	-11.036
				10.4956	-10.262	-10.799
				10.5052	-10.086	-10.51
				10.5146	-10.338	-10.485
				10.5239	-10.379	-10.529
				10.5333	-10.362	-10.608
				10.5428	-10.316	-10.796
				10.5523	-10.328	-10.864
				10.5615	-10.305	-10.728
				10.5704	-10.33	-10.539
				10.5788	-10.307	-10.695
				10.5869	-10.142	-10.701
				10.595	-10.288	-10.682
				10.6033	-10.325	-10.648
[truncated: 1,773 more rows]

## Sheet: Fig 2b
Figure 2b
	Stalagmite So-4							Stalagmite So-6							Stalagmite So-57
	Depth	230Th Age	error	StalAge	d13C	d18O		Depth	230Th Age	error	StalAge	d13C	d18O		Depth	230Th Age	error	StalAge	d13C	d18O
	(mm)	(kyrs BP)	(kyrs BP)	(kyrs BP)	(‰ VPDB)	(‰ VPDB)		(mm)	(kyrs BP)	(kyrs BP)	(kyrs BP)	(‰ VPDB)	(‰ VPDB)		(mm)	(kyrs BP)	(kyrs BP)	(kyrs BP)	(‰ VPDB)	(‰ VPDB)
	804	161.598	0.66037	160.104	-6.346	-11.285		1116	127.774	0.446781	127.279	-7.905	-10.107		59	172.8	0.730762	170.986	-6.51725	-12.827
	855	164.713	0.880867	160.15	-6.046	-11.14		1138	127.865	0.400573	127.329	-7.935	-10.177		260.5	174.218	0.706253	171.002	-6.57175	-12.985
	902	172.505	2.16076	160.195	-5.219	-10.34		1174	128.821	0.402367	127.381	-9.053	-10.273		377.5	177.121	0.698652	171.017	-6.54125	-13.1862
	938	173.866	0.527359	160.24	-5.921	-11.331		1214	129.948	0.38821	127.433	-9.074	-10.39		485	180.207	0.60096	171.031	-7.99125	-13.2275
	967	176.102	0.702634	160.286	-5.574	-11.131		1266	131.971	0.444151	127.484	-9.282	-10.285		602	183.193	0.722279	171.047	-8.125	-12.6995
	1014	179.936	0.670912	160.333	-5.724	-11.16		1308	132.813	0.459816	127.534	-8.991	-10.698		711	186.637	0.657294	171.062	-5.72325	-13.8707
	1045	180.514	0.775462	160.381	-5.873	-11.269		1354	133.491	0.421219	127.583	-8.398	-10.906		845.5	192.776	1.14728	171.077	-5.5592	-14.0826
	1084	187.087	0.833117	160.429	-5.821	-11.203					127.631	-8.718	-10.797					171.092	-4.7822	-14.1742
	1123	193.356	0.872351	160.478	-6.217	-11.218					127.67	-9.165	-10.83					171.11	-5.1636	-14.029
	1221	204.297	0.750754	160.525	-6.262	-11.39					127.698	-9.434	-10.328					171.133	-5.1378	-14.1106
				160.573	-6.121	-11.384					127.729	-8.994	-10.394					171.154	-4.7905	-14.0448
				160.62	-6.062	-11.199					127.763	-8.801	-10.614					171.164	-5.0325	-13.925
				160.667	-6.431	-11.548					127.806	-9.042	-10.911					171.172	-4.752	-14.0117
				160.714	-6.741	-11.86					127.855	-8.56	-10.759					171.186	-4.851	-13.945
				160.762	-6.674	-11.878					127.907	-8.583	-10.762					171.203	-4.47175	-14.0083
				160.809	-6.666	-11.981					127.959	-7.528	-10.948					171.216	-5.018	-14.0708
				160.856	-6.612	-11.896					128.011	-7.678	-11.132					171.228	-4.92875	-14.2782
				160.903	-6.593	-11.901					128.063	-7.758	-11.189					171.242	-4.89425	-14.2818
				160.951	-6.509	-11.929					128.113	-7.817	-11.328					171.258	-4.744	-14.1717
				160.998	-6.396	-12.004					128.165	-8.705	-10.963					171.278	-5.24	-14.136
				161.046	-6.427	-11.988					128.215	-7.062	-10.873					171.297	-4.81	-14.1357
				161.095	-6.558	-11.953					128.265	-7.739	-11.4					171.313	-5.506	-14.2037
				161.144	-6.564	-11.949					128.314	-7.716	-11.562					171.327	-5.0945	-14.2645
				161.193	-6.702	-11.945					128.361	-7.805	-11.474					171.343	-4.80575	-14.3185
				161.241	-6.316	-11.825					128.408	-7.569	-11.444					171.358	-5.06775	-14.39
				161.287	-5.743	-11.544					128.457	-7.79	-11.376					171.374	-4.62675	-14.5325
				161.334	-6.357	-11.888					128.508	-7.661	-11.408					171.39	-4.9325	-14.5168
				161.38	-6.324	-11.828					128.558	-7.275	-11.229					171.405	-5.108	-14.401
				161.426	-6.232	-11.746					128.612	-6.892	-11.208					171.421	-5.0855	-14.4915
				161.472	-6.174	-11.691					128.668	-7.059	-11.307					171.436	-4.66025	-14.5817
				161.519	-6.866	-11.882					128.722	-7.085	-11.3					171.452	-4.92375	-14.616
				161.566	-6.959	-11.965					128.777	-7.721	-11.426					171.467	-4.7185	-14.5375
				161.613	-6.705	-11.961					128.833	-7.552	-11.332					171.483	-4.904	-14.5865
				161.66	-6.523	-11.732					128.89	-8.026	-11.455					171.499	-5.18125	-14.57
				161.707	-6.634	-11.734					128.946	-8.425	-11.31					171.514	-4.93825	-14.4232
				161.754	-6.572	-11.626					129.004	-8.396	-11.43					171.528	-5.152	-14.437
				161.801	-6.693	-11.525					129.063	-8.233	-11.342					171.542	-5.07725	-14.4467
				161.849	-6.921	-11.61					129.12	-7.636	-11.703					171.555	-4.75375	-14.7438
				161.898	-7.12	-11.872					129.181	-7.36	-11.822					171.568	-4.78725	-14.6327
				161.947	-6.767	-11.992					129.239	-8.319	-11.678					171.582	-5.0975	-14.6707
				161.995	-6.149	-11.88					129.3	-8.203	-11.562					171.596	-4.972	-14.6375
				162.044	-5.972	-11.621					129.362	-8.087	-11.446					171.611	-4.9885	-14.7148
				162.093	-5.852	-11.512					129.425	-7.086	-11.693					171.625	-5.0305	-14.7172
				162.141	-5.845	-11.648					129.489	-7.394	-11.855					171.638	-4.9965	-14.4902
				162.188	-5.769	-11.668					129.551	-7.093	-11.953					171.652	-4.99275	-14.5518
				162.235	-5.647	-11.406					129.613	-6.91	-12.089					171.667	-5.175	-14.5083
				162.282	-5.975	-11.629					129.675	-7.107	-12.23					171.681	-5.6575	-14.6318
				162.329	-6.089	-11.713					129.737	-7.114	-12.398					171.696	-5.70625	-14.7375
				162.376	-6.211	-11.575					129.799	-7.453	-12.297					171.71	-5.48525	-14.5687
				162.424	-5.991	-11.417					129.859	-7.299	-12.78					171.724	-5.1605	-14.5727
				162.471	-5.423	-11.168					129.919	-8.153	-12.44					171.738	-5.17175	-14.6725
				162.519	-5.519	-11.145					129.98	-7.069	-12.576					171.75	-5.2465	-14.8697
				162.566	-5.74	-11.167					130.041	-6.934	-12.629					171.757	-5.1675	-14.7112
				162.613	-5.934	-11.403					130.101	-6.813	-12.783					171.764	-5.2855	-14.6815
				162.661	-6.19	-11.577					130.162	-7.478	-12.776					171.771	-5.39925	-14.8247
				162.708	-6.284	-11.468					130.221	-7.412	-13.109					171.778	-5.29925	-14.9255
				162.755	-6.208	-11.589					130.282	-7.349	-13.132					171.786	-5.672	-14.925
				162.803	-6.029	-11.531					130.341	-7.502	-13.32					171.793	-6.20925	-14.746
				162.85	-5.804	-11.481					130.401	-7.355	-13.397					171.8	-6.43025	-14.5915
				162.898	-5.827	-11.542					130.462	-6.903	-13.368					171.807	-7.216	-14.5915
				162.945	-5.833	-11.433					130.524	-6.381	-13.563					171.814	-7.8215	-14.3742
				162.992	-5.981	-11.515					130.588	-6.7	-13.766					171.821	-8.319	-14.188
				163.038	-5.511	-11.228					130.652	-6.474	-13.988					171.829	-7.46775	-14.4172
				163.085	-5.604	-11.378					130.717	-5.963	-13.991					171.836	-7.59225	-14.4782
				163.132	-5.457	-11.351					130.783	-5.956	-13.827					171.843	-7.2665	-14.631
				163.18	-5.668	-11.375					130.848	-6.077	-14.142					171.85	-6.832	-14.657
				163.228	-5.951	-11.56					130.913	-7.166	-13.881					171.857	-6.51625	-14.854
				163.276	-6.12	-11.383					130.977	-6.322	-13.935					171.865	-6.019	-14.9075
				163.323	-5.995	-11.204					131.038	-6.544	-14.066					171.872	-6.227	-15.1177
				163.37	-5.741	-11.045					131.099	-6.391	-14.251					171.88	-5.98875	-15.3063
				163.417	-6.404	-11.389					131.16	-6.727	-13.967					171.887	-6.57925	-15.447
				163.463	-6.704	-11.466					131.221	-6.333	-14.122					171.895	-5.854	-15.5062
				163.51	-7.01	-11.472					131.282	-6.27	-14.096					171.902	-5.525	-15.5032
				163.557	-7.357	-11.717					131.344	-6.107	-13.818					171.91	-5.4094	-15.6888
				163.604	-7.203	-11.674					131.404	-5.841	-13.722					171.917	-5.7008	-15.7264
				163.651	-7.192	-11.571					131.465	-6.235	-14.199					171.925	-5.953	-15.8154
				163.698	-7.157	-11.463					131.525	-5.901	-13.733					171.932	-5.9765	-15.8293
				163.744	-7.35	-11.544					131.583	-5.702	-13.729					171.939	-6.2245	-15.8035
				163.79	-7.615	-11.4					131.643	-5.684	-13.738					171.946	-5.42025	-15.9615
				163.836	-7.854	-11.306					131.704	-5.682	-13.731					171.952	-5.46625	-16.0628
				163.884	-7.788	-11.088					131.763	-5.747	-13.533					171.957	-5.31225	-16.1045
				163.933	-7.957	-11.134					131.823	-5.863	-13.825					171.964	-5.72575	-16.1208
				163.983	-8	-11.005					131.882	-6.337	-13.347					171.972	-5.807	-16.2485
				164.034	-7.964	-11.183					131.942	-6.146	-13.847					171.98	-5.89725	-16.1157
				164.083	-7.735	-11.063					132	-5.96	-13.598					171.987	-5.83425	-16.3193
				164.132	-8.133	-11.228					132.056	-6.343	-13.538					171.993	-5.98225	-16.3867
				164.179	-8.129	-11.089					132.114	-6.428	-13.719					171.999	-6.129	-16.342
				164.226	-8.451	-11.194					132.171	-6.247	-13.107					172.007	-5.76025	-16.369
				164.273	-8.413	-11.093					132.227	-6.219	-13.845					172.015	-5.725	-16.3942
				164.32	-8.679	-10.904					132.282	-6.062	-13.61					172.021	-5.567	-16.3938
				164.367	-8.323	-10.964					132.336	-5.946	-13.629					172.027	-6.0285	-16.3498
				164.415	-8.082	-11.068					132.388	-6.186	-13.615					172.033	-5.54525	-16.5192
				164.462	-7.894	-10.694					132.44	-5.994	-13.628					172.039	-5.85075	-16.5682
				164.509	-8.038	-10.769					132.489	-6.249	-13.698					172.047	-5.81625	-16.613
				164.556	-7.88	-10.743					132.537	-6.18	-13.554					172.055	-5.7855	-16.4737
				164.602	-7.885	-10.909					132.585	-6.392	-13.607					172.061	-5.405	-16.4468
				164.649	-7.607	-10.955					132.634	-5.431	-13.157					172.067	-5.47825	-16.3253
				164.696	-7.621	-10.936					132.684	-5.871	-13.45					172.073	-5.35875	-16.146
				164.743	-7.04	-11.26					132.732	-5.858	-13.552					172.079	-5.39275	-16.2432
				164.79	-7.173	-11.606					132.784	-6.1	-13.458					172.086	-5.7655	-16.408
				164.837	-7.167	-11.457					132.837	-6.011	-13.534					172.092	-5.61375	-16.469
				164.883	-7.286	-11.419					132.888	-5.911	-13.351					172.095	-6.0805	-16.4735
				164.93	-6.93	-11.32					132.941	-5.738	-13.44					172.097	-5.77225	-16.4935
				164.977	-6.828	-11.312					132.992	-5.61	-13.864					172.102	-5.278	-16.512
				165.024	-6.722	-11.119					133.044	-5.898	-13.364					172.108	-5.69425	-16.348
				165.071	-6.578	-11.408					133.091	-5.923	-13.22					172.114	-5.88825	-16.4015
				165.118	-6.594	-11.448					133.14	-6.005	-13.44					172.119	-6.17975	-16.3798
				165.165	-6.294	-11.432					133.181	-5.754	-13.425					172.124	-5.34125	-16.3175
				165.212	-6.459	-11.584					133.22	-6.214	-13.446					172.13	-5.6505	-16.3205
				165.259	-6.621	-11.483					133.259	-6.16	-13.492					172.136	-5.233	-16.3418
				165.305	-6.758	-11.447					133.284	-6.448	-13.564					172.14	-5.637	-16.3897
				165.352	-6.748	-11.624					133.293	-6.335	-13.648					172.141	-5.77125	-16.3248
				165.399	-6.717	-11.579					133.301	-6.086	-13.514					172.142	-6.62775	-16.37
				165.448	-6.814	-11.671					133.312	-5.787	-13.494					172.142	-6.54175	-16.3135
				165.497	-6.496	-11.585					133.32	-6.007	-13.779					172.143	-6.75525	-16.4578
				165.546	-6.401	-11.564					133.341	-5.7	-13.434					172.149	-6.39675	-16.278
				165.595	-6.129	-11.228					133.368	-5.727	-13.579					172.154	-6.314	-16.311
				165.643	-6.209	-11.642					133.4	-5.52	-13.397					172.154	-6.53775	-16.2318
				165.69	-6.425	-11.727					133.436	-5.83	-13.357					172.154	-7.01375	-16.2385
				165.737	-6.328	-11.663					133.477	-6.146	-13.623					172.154	-7.2155	-16.3075
				165.784	-6.525	-11.717					133.521	-5.564	-13.427					172.154	-7.6765	-16.0075
				165.832	-6.54	-11.787					133.564	-5.786	-13.418					172.154	-7.97825	-16.2222
				165.88	-6.776	-11.791					133.604	-6.144	-13.383					172.154	-7.846	-15.9938
				165.928	-6.62	-11.619					133.642	-6.254	-13.319					172.154	-7.74025	-15.955
				165.976	-6.415	-11.185												172.154	-8.05725	-15.9347
				166.024	-6.785	-11.479												172.154	-7.62075	-15.8715
				166.072	-6.853	-11.86												172.154	-7.848	-15.967
				166.12	-6.799	-11.913												172.154	-7.72375	-16.0117
				166.168	-6.939	-11.901												172.154	-7.696	-16.1178
				166.216	-6.967	-11.917												172.154	-7.8205	-16.063
				166.264	-7.018	-11.844												172.154	-6.94375	-15.755
				166.312	-7.03	-11.894												172.155	-8.45725	-16.0545
				166.36	-7.031	-11.894												172.155	-8.636	-16.1032
				166.407	-7.158	-11.746												172.155	-8.57525	-15.978
				166.453	-7.227	-11.833												172.155	-8.63175	-15.9705
				166.5	-7.023	-11.829												172.155	-8.45325	-15.8827
				166.547	-7.079	-11.625												172.155	-8.7505	-16.0998
				166.595	-7.269	-12.35												172.155	-8.896	-16.254
				166.644	-7.22	-12.24												172.155	-8.50725	-16.3798
				166.692	-7.635	-12.32												172.155	-8.47825	-16.325
				166.74	-7.666	-12.22												172.155	-8.36525	-16.2643
				166.788	-7.518	-12.04												172.155	-8.515	-16.2315
				166.836	-7.66	-12.08												172.155	-8.171	-16.175
				166.883	-7.55	-11.9												172.155	-8.20325	-16.3125
				166.931	-7.774	-11.91												172.155	-8.15275	-16.5897
				166.979	-7.812	-11.91												172.155	-7.9905	-16.5828
				167.028	-7.728	-11.93												172.155	-7.76075	-16.4617
				167.077	-7.444	-11.93												172.155	-7.5065	-16.2325
				167.126	-7.448	-11.81												172.155	-7.34525	-16.13
				167.175	-7.543	-11.77												172.155	-7.88125	-16.6672
				167.223	-7.571	-11.66												172.155	-7.7205	-16.6002
				167.272	-7.931	-11.65												172.155	-7.84	-16.5403
				167.321	-7.982	-11.74												172.155	-7.7475	-16.6047
				167.368	-7.959	-11.93												172.155	-7.73825	-16.578
				167.416	-7.824	-12.07												172.156	-7.86675	-16.6775
				167.465	-7.664	-12.02												172.156	-7.52275	-16.6528
				167.514	-7.79	-11.52												172.161	-7.657	-16.692
				167.617	-8.2	-11.16												172.167	-7.6985	-16.488
				167.722	-7.9	-11.43												172.171	-7.70625	-16.5837
				167.825	-7.76	-11.45												172.175	-7.34725	-16.208
				167.926	-8.11	-11.33												172.178	-7.18175	-16.0978
				168.028	-7.94	-11.21												172.182	-7.524	-16.5023
				168.131	-7.72	-11.44												172.188	-7.40725	-16.439
				168.236	-7.62	-11.46												172.194	-7.6886	-16.404
				168.341	-7.73	-11.38												172.201	-7.742	-16.3722
				168.444	-8.18	-11.35												172.211	-7.646	-16.3412
				168.544	-8.5	-11.28												172.22	-7.965	-16.3612
				168.646	-8.6	-11.1												172.227	-8.27925	-16.9425
				168.747	-8.54	-11.11												172.234	-8.05925	-16.9387
				168.847	-8.31	-11.03												172.245	-8.093	-16.7593
				168.948	-8.98	-11.23												172.257	-7.853	-16.332
				169.048	-8.38	-11.65												172.268	-8.254	-16.5778
				169.148	-8.81	-11.63												172.278	-8.43025	-16.5415
				169.245	-9.2	-11.59												172.288	-8.60375	-16.2297
				169.341	-8.33	-11.78												172.299	-8.8495	-16.1427
				169.434	-8.47	-11.91												172.309	-8.78625	-15.9283
				169.527	-7.64	-13.09												172.321	-8.92475	-15.7157
				169.621	-6.96	-13.22												172.332	-8.79225	-15.6185
				169.715	-6.98	-13.13												172.345	-8.94775	-15.8955
				169.809	-6.89	-13.33												172.357	-8.55025	-16.0377
				169.903	-6.19	-12.95												172.37	-8.31475	-16.295
				169.994	-6.44	-13.05												172.38	-8.444	-16.1755
				170.086	-6.49	-13.24												172.391	-7.97475	-16.3545
				170.178	-7.34	-13.66												172.404	-7.715	-16.3753
				170.271	-7.64	-13.64												172.417	-7.57825	-16.669
				170.362	-8.29	-13.48												172.428	-7.3775	-16.8885
				170.454	-7.09	-13.22												172.439	-7.08475	-16.8888
				170.547	-7.54	-14.24												172.45	-6.77275	-17.0075
				170.64	-7.23	-14.52												172.462	-6.441	-16.9902
				170.73	-7.46	-14.87												172.473	-6.83425	-16.8828
				170.82	-7.35	-14.89												172.484	-6.34075	-16.9337
				170.912	-8.17	-14.79												172.495	-6.497	-16.946
				171.005	-7.94	-14.97												172.506	-6.225	-16.8137
				171.095	-6.33	-15.32												172.518	-6.41175	-16.8438
				171.186	-6.03	-15.33												172.53	-6.684	-16.9578
				171.279	-6.93	-15.88												172.542	-6.44175	-16.8785
				171.374	-6.31	-15.82												172.554	-6.53775	-16.9032
				171.422	-7	-16.07												172.574	-6.37625	-16.9755
				171.47	-6.86	-15.97												172.6	-6.30475	-16.9052
				171.519	-5.36	-15.46												172.624	-6.84725	-17.0192
				171.567	-5.45	-15.38												172.649	-6.85325	-16.9058
				171.615	-5.47	-15.47												172.675	-6.667	-17.073
				171.663	-5.88	-15.63												172.702	-6.55	-16.986
				171.71	-6.16	-15.54												172.728	-6.65325	-16.991
				171.757	-5.99	-15.33												172.754	-6.616	-16.7763
				171.803	-6.2	-15.51												172.782	-6.88875	-16.9165
				171.848	-6.8	-15.9												172.809	-7.804	-17.1133
				171.893	-7.44	-16.07												172.834	-6.81325	-16.9808
				171.938	-7.54	-16.25												172.857	-6.85975	-16.9815
				171.982	-7.64	-16.19												172.882	-7.1425	-16.9825
				172.027	-7.37	-15.71												172.908	-7.50575	-17.0312
				172.073	-7.63	-15.77												172.934	-7.26125	-16.9788
				172.119	-8.17	-15.88												172.961	-7.0475	-16.8845
				172.165	-8.44	-16.01												172.989	-6.805	-17.0045
				172.211	-8.88	-15.95												173.016	-6.65975	-16.8848
				172.257	-8.44	-15.8												173.043	-6.87625	-16.9252
				172.302	-7.97	-15.69												173.069	-7.12425	-16.7705
				172.345	-7.5	-15.43												173.095	-7.33425	-16.8985
				172.388	-8.59	-15.89												173.12	-7.1515	-17.0482
				172.43	-8.38	-15.88												173.145	-7.391	-17.195
				172.473	-7.87	-15.48												173.17	-7.006	-17.1655
				172.518	-7.7	-15.29												173.196	-7.47325	-17.193
				172.563	-7.75	-15.53												173.222	-7.163	-17.1167
				172.609	-7.88	-15.17												173.247	-6.984	-17.2725
				172.653	-8.13	-15.68												173.272	-6.879	-17.1805
				172.696	-8.65	-15.95												173.296	-6.90275	-17.003
				172.739	-8.04	-15.85												173.321	-7.16125	-17.0478
				172.781	-7.79	-15.65												173.347	-7.071	-17.2303
				172.824	-7.84	-15.69												173.374	-7.159	-17.2258
				172.869	-8.22	-15.94												173.399	-7.0304	-17.1966
				172.915	-8.31	-15.96												173.425	-6.9986	-17.122
				172.961	-8.41	-15.98												173.45	-6.9942	-16.9754
				173.007	-8.44	-16.21												173.476	-7.0122	-16.8918
				173.051	-7.8	-16.19												173.503	-6.88175	-17.0083
				173.095	-8.06	-16.48												173.529	-7.0285	-16.9788
				173.139	-7.85	-16.64												173.554	-7.572	-17.1217
				173.183	-7.04	-16.44												173.58	-7.1145	-17.2035
				173.229	-7.36	-16.36												173.608	-7.072	-16.9883
				173.276	-8.14	-16.31												173.636	-7.0205	-17.0517
				173.323	-7.89	-16.17												173.663	-7.15525	-17.0602
				173.369	-7.18	-16.37												173.688	-7.085	-17.0147
				173.415	-6.66	-16.39												173.714	-6.96125	-16.8367
				173.46	-6.4	-16.31												173.741	-6.8665	-16.9115
				173.504	-6.23	-16.43												173.767	-6.855	-16.9015
				173.549	-6.68	-16.31												173.794	-6.855	-17.1273
				173.593	-6.7	-16.41												173.821	-7.04675	-17.2325
				173.637	-6.24	-16.57												173.847	-6.85025	-17.3133
				173.681	-5.97	-16.8												173.874	-6.715	-17.0912
				173.724	-6	-16.82												173.901	-6.71825	-16.9977
				173.767	-6.73	-16.93												173.926	-6.91525	-17.1337
				173.809	-6.82	-17.07												173.952	-6.8525	-16.8852
				173.851	-6.33	-16.95												173.978	-6.64	-16.9105
				173.893	-6.24	-16.95												174.005	-6.67075	-16.952
				173.934	-6.51	-17.05												174.031	-6.73075	-17.251
				173.976	-6.53	-16.95												174.057	-6.67925	-17.4375
				174.018	-6.67	-17.13												174.083	-6.725	-17.2
				174.06	-6.72	-17.17												174.11	-6.40425	-17.1112
				174.103	-6.73	-17.04												174.136	-6.35425	-17.1477
				174.145	-6.84	-17.06												174.163	-6.30275	-17.1627
				174.188	-6.67	-17.08												174.19	-6.12525	-17.0968
				174.23	-6.33	-17.11												174.217	-6.18925	-17.0023
				174.272	-6.52	-17.06												174.244	-6.0105	-16.7407
				174.314	-6.31	-16.92												174.27	-6.266	-17.1702
				174.355	-6.64	-17.1												174.297	-6.556	-17.3115
				174.396	-6.66	-17.08												174.323	-6.56525	-17.6375
				174.438	-6.83	-17.16												174.349	-6.46025	-17.4623
				174.479	-6.81	-17.12												174.374	-6.5665	-17.452
				174.52	-6.71	-17												174.401	-6.52525	-17.3305
				174.561	-6.76	-17.12												174.428	-6.33125	-17.144
				174.601	-6.82	-17.08												174.453	-6.58425	-16.9735
				174.64	-6.81	-16.94												174.479	-6.595	-16.8875
				174.68	-7.07	-16.89												174.506	-6.33775	-16.8665
				174.719	-7.11	-16.77												174.533	-6.27	-17.0027
				174.759	-7.04	-16.64												174.558	-6.1205	-17.159
				174.799	-7.11	-16.62												174.583	-6.30425	-17.2662
				174.839	-7.39	-16.35												174.608	-6.2855	-17.3777
				174.878	-6.76	-16.04												174.633	-6.138	-17.3712
				174.916	-7.07	-16.34												174.658	-6.20125	-17.387
				174.954	-7.31	-16.52												174.683	-5.879	-17.3553
				174.991	-7.38	-16.67												174.709	-6.119	-17.5395
				175.029	-7.4	-16.66												174.734	-6.274	-17.4518
				175.067	-7.44	-16.9												174.759	-6.80875	-17.5695
				175.106	-7.23	-16.81												174.785	-6.76025	-17.4465
				175.145	-7.28	-16.87												174.812	-6.477	-17.4045
				175.183	-7.44	-16.98												174.838	-6.31875	-17.3932
				175.22	-7.45	-17												174.862	-6.13975	-17.298
				175.257	-7.4	-16.89												174.885	-6.027	-17.5308
				175.294	-7.23	-16.98												174.909	-6.2525	-17.2015
				175.331	-7.11	-17.31												174.934	-5.48125	-17.1472
				175.368	-6.98	-17.27												174.959	-6.08025	-17.1615
				175.405	-6.55	-17.13												174.985	-6.1065	-17.316
				175.443	-6.61	-17.16												175.012	-5.914	-17.3977
				175.48	-6.74	-17.24												175.038	-6.039	-17.333
				175.517	-6.82	-17.37												175.065	-6.06425	-17.2385
				175.553	-6.96	-17.32												175.09	-6.071	-17.2033
				175.59	-7.01	-17.36												175.115	-6.0238	-17.1474
				175.626	-7.04	-17.17												175.14	-6.2262	-17.1816
				175.663	-7.09	-17.22												175.164	-6.2288	-17.204
				175.7	-7.29	-17.1												175.189	-6.06	-17.0788
				175.739	-7.2	-17.18												175.213	-6.31725	-17.003
				175.778	-7.16	-17.28												175.238	-6.485	-17.0792
				175.817	-6.87	-17.31												175.262	-6.624	-17.0942
				175.858	-6.6	-17.28												175.287	-5.95825	-17.1103
				175.898	-6.54	-17.37												175.312	-5.8775	-17.154
				175.938	-6.68	-17.39												175.337	-5.92075	-17.166
				175.978	-6.83	-17.31												175.362	-6.437	-17.2907
				176.017	-6.75	-17.21												175.387	-7.097	-17.4465
				176.056	-6.42	-17.2												175.413	-6.70325	-17.4115
				176.095	-6.01	-16.96												175.439	-6.848	-17.5018
				176.134	-6.02	-16.98												175.463	-6.60975	-17.4043
				176.174	-6.06	-17.27												175.486	-6.233	-17.5807
				176.214	-6.31	-17.07												175.51	-6.43075	-17.4228
				176.255	-6.5	-17.07												175.534	-6.049	-17.4465
				176.297	-6.25	-17.01												175.558	-5.98925	-17.2565
				176.338	-6.31	-17.08												175.58	-6.21475	-17.2752
				176.38	-6.34	-16.97												175.603	-6.4185	-17.2375
				176.421	-6.55	-16.93												175.626	-5.951	-17.1227
				176.462	-6.51	-16.8												175.651	-6.16975	-17.0437
				176.503	-6.16	-16.7												175.675	-6.266	-17.1885
				176.544	-6.51	-16.59												175.699	-6.128	-17.0375
				176.585	-6.48	-16.48												175.722	-6.362	-17.1777
				176.626	-6.18	-16.74												175.746	-6.27225	-16.5553
				176.668	-6.17	-17.09												175.769	-6.84275	-16.427
				176.71	-5.85	-16.9												175.792	-6.74775	-16.4565
				176.752	-5.74	-16.91												175.815	-6.1915	-16.6505
				176.794	-5.94	-16.98												175.839	-6.43575	-16.5545
				176.836	-6.02	-17.07												175.864	-6.49325	-16.4758
				176.877	-6.03	-16.85												175.888	-6.52275	-16.676
				176.919	-6.02	-16.86												175.913	-5.9725	-16.9183
				176.96	-5.85	-16.89												175.938	-5.93775	-17.1988
				177.001	-5.4	-16.82												175.963	-5.29225	-17.2185
				177.042	-5.23	-16.64												175.988	-4.3875	-17.1365
				177.083	-5.78	-16.83												176.011	-5.004	-17.1442
				177.124	-5.73	-16.92												176.036	-5.41425	-17.3388
				177.166	-5.59	-16.64												176.06	-5.49575	-17.376
				177.208	-5.41	-16.51												176.084	-5.55625	-17.233
				177.25	-5.89	-16.62												176.108	-4.93525	-17.2485
				177.293	-5.86	-16.5												176.132	-4.24075	-17.0998
				177.335	-6.01	-16.69												176.156	-4.87475	-17.235
				177.377	-5.25	-16.21												176.18	-5.219	-17.3742
				177.419	-5.34	-15.95												176.205	-4.84575	-17.3485
				177.46	-5.29	-15.93												176.229	-4.7605	-17.23
				177.501	-5.59	-16.09												176.254	-5.484	-17.3047
				177.542	-5.67	-16.05												176.28	-5.14875	-17.1745
				177.583	-5.37	-15.88												176.306	-5.80625	-17.23
				177.623	-5.42	-15.99												176.331	-6.35475	-17.227
				177.664	-5.87	-16.15												176.356	-6.46075	-17.245
				177.704	-5.95	-16.04												176.38	-6.3735	-17.203
				177.744	-6.1	-16												176.405	-5.4995	-17.3325
				177.784	-5.99	-16.01												176.431	-5.86725	-17.2635
				177.823	-6.27	-16.04												176.457	-6.24825	-17.3575
				177.863	-6.32	-15.98												176.483	-6.1925	-17.3042
				177.903	-6.58	-16.12												176.508	-4.83475	-17.2735
				177.944	-6.7	-16.13												176.534	-4.43725	-17.1683
				177.986	-6.78	-16.07												176.56	-5.26675	-17.3152
				178.028	-6.67	-15.9												176.587	-5.37925	-17.1457
				178.07	-6.5	-15.89												176.614	-5.01925	-17.1253
				178.112	-6.3	-15.88												176.641	-5.66125	-17.2295
				178.154	-6.7	-16.01												176.667	-5.9715	-17.2995
				178.197	-6.96	-16.16												176.692	-5.9415	-17.2685
				178.24	-7.12	-16.1												176.717	-5.57425	-17.3107
				178.282	-7.03	-15.98												176.743	-5.3664	-17.4098
				178.326	-7.44	-16.05												176.77	-5.5098	-17.5922
				178.368	-6.9	-16.1												176.797	-5.0964	-17.4294
				178.411	-7.37	-16.08												176.824	-6.4168	-17.4888
				178.452	-7.52	-16												176.85	-6.21825	-17.59
				178.494	-7.86	-16.1												176.876	-5.69725	-17.499
				178.535	-7.8	-16.08												176.902	-5.34775	-17.468
				178.576	-7.57	-16.27												176.929	-4.89925	-17.4718
				178.617	-7.53	-16.3												176.955	-6.17475	-17.3753
				178.66	-7.33	-16.12												176.982	-6.08575	-17.2308
				178.702	-7.13	-16.03												177.009	-6.1	-17.3815
				178.744	-7.42	-16.11												177.037	-5.829	-17.2538
				178.787	-7.45	-16.02												177.063	-6.21225	-17.4477
				178.829	-7.81	-16.08												177.09	-6.51925	-17.473
				178.871	-8.07	-16.06												177.116	-6.7585	-17.3098
				178.913	-8.28	-16.24												177.141	-6.58825	-17.1032
				178.954	-8.47	-16.46												177.168	-6.55875	-17.012
				178.994	-8.51	-16.01												177.194	-6.84875	-17.3498
				179.035	-8.65	-15.92												177.221	-5.57925	-17.4028
				179.076	-8.47	-15.84												177.248	-5.162	-17.3472
				179.118	-8.86	-15.75												177.275	-5.2535	-17.4035
				179.161	-8.73	-15.52												177.302	-5.556	-17.4572
				179.204	-8.86	-15.41												177.329	-5.20225	-17.4447
				179.246	-9.05	-15.2												177.356	-6.131	-17.4225
				179.288	-9.09	-15.08												177.382	-5.85325	-17.5757
				179.329	-9.05	-15.06												177.409	-5.47325	-17.4262
				179.37	-9.03	-15.14												177.435	-5.0665	-17.5282
				179.411	-9.1	-15.01												177.462	-6.06675	-17.3508
				179.452	-9.07	-15.09												177.489	-5.3235	-17.2273
				179.494	-8.92	-15.08												177.516	-5.1795	-17.3735
				179.535	-8.95	-14.9												177.542	-5.02	-17.2033
				179.577	-9.04	-15.23												177.569	-5.07025	-17.1182
				179.619	-8.64	-15.15												177.595	-4.958	-17.3305
				179.661	-7.49	-15.28												177.622	-4.32125	-17.182
				179.687	-7.18	-15.42												177.649	-4.71425	-17.325
				179.707	-7.18	-15.44												177.676	-5.254	-17.2165
				179.728	-7.03	-15.45												177.704	-5.35425	-17.2428
				179.748	-7.24	-15.33												177.731	-6.19575	-17.1013
				179.769	-7.34	-15.3												177.758	-6.248	-17.0398
				179.789	-7.33	-15.12												177.785	-5.16925	-17.016
				179.809	-7.23	-14.93												177.812	-4.88575	-16.9285
				179.829	-7.31	-14.97												177.839	-4.73775	-16.9528
				179.85	-8.34	-14.94												177.866	-4.97425	-16.669
				179.871	-9.03	-14.71												177.893	-6.37625	-16.6483
				179.892	-9.72	-14.48												177.921	-5.6685	-16.8158
				179.913	-8.69	-14.84												177.949	-5.34025	-16.8163
				179.934	-8.58	-14.58												177.976	-5.14075	-17.045
				179.956	-8.24	-14.57												178.003	-4.48875	-17.1535
				179.976	-8.47	-14.63												178.03	-4.253	-17.1672
				179.997	-7.88	-14.43												178.058	-4.5725	-17.3325
				180.017	-7.17	-14.68												178.086	-4.592	-17.4707
				180.038	-7.02	-14.74												178.114	-4.23275	-17.4447
				180.058	-8.81	-14.35												178.14	-5.11775	-17.4425
				180.079	-7.04	-14.94												178.167	-4.96025	-17.447
				180.099	-6.89	-14.86												178.195	-4.75625	-17.259
				180.119	-6.71	-15.34												178.223	-4.662	-17.576
				180.14	-6.94	-14.86												178.25	-4.5895	-17.5033
				180.16	-6.81	-14.83												178.276	-4.389	-17.4627
				180.18	-6.78	-14.82												178.304	-4.6935	-17.3128
				180.199	-6.83	-14.85												178.332	-4.512	-17.384
				180.218	-6.85	-14.81												178.36	-4.1665	-17.548
				180.237	-6.81	-14.53												178.387	-4.80175	-17.3667
				180.255	-6.68	-14.59												178.415	-5.37475	-17.5162
				180.274	-6.71	-14.6												178.443	-4.6485	-17.3865
				180.292	-6.69	-14.57												178.471	-4.26875	-17.4345
				180.311	-6.58	-14.56												178.499	-4.41375	-17.5125
				180.328	-6.63	-14.77												178.527	-4.6264	-17.498
				180.345	-6.59	-14.61												178.555	-5.035	-17.5514
				180.36	-6.71	-14.59												178.583	-4.5918	-17.7652
				180.373	-6.54	-14.34												178.611	-4.0976	-17.7184
				180.385	-6.25	-14												178.639	-4.40925	-17.476
				180.396	-6.24	-14.19												178.666	-4.7195	-17.3145
				180.405	-6.33	-14.26												178.694	-4.87975	-17.5433
				180.413	-6.3	-14.23												178.722	-4.4145	-17.503
				180.42	-6.47	-14.23												178.752	-4.43525	-17.518
				180.426	-6.48	-14.36												178.782	-4.85525	-17.5605
				180.432	-6.32	-14.15												178.81	-4.68725	-17.3225
				180.436	-6.38	-14.06												178.838	-4.90325	-17.6115
				180.44	-6.79	-13.96												178.866	-4.7155	-17.6163
				180.441	-6.87	-14.16												178.894	-4.27275	-17.3637
				180.442	-7.04	-14.12												178.923	-4.61825	-17.3555
				180.443	-7.15	-14												178.951	-4.98025	-17.4475
				180.444	-7.51	-13.94												178.978	-4.97375	-17.4885
				180.445	-7.32	-14												179.006	-4.88425	-17.4735
				180.446	-7.14	-14.06												179.034	-4.81375	-17.4557
				180.447	-6.84	-13.89												179.062	-4.761	-17.516
				180.448	-6.72	-13.81												179.092	-4.77075	-17.4735
				180.449	-6.61	-13.69												179.121	-4.942	-17.6265
				180.45	-7.13	-13.57												179.149	-4.8035	-17.39
				180.451	-7.1	-13.88												179.176	-4.909	-17.6423
				180.452	-6.69	-13.81												179.205	-4.40225	-17.642
				180.453	-6.7	-13.85												179.233	-4.94875	-17.5515
				180.454	-6.57	-13.78												179.261	-4.21025	-17.489
				180.455	-6.68	-13.68												179.289	-4.20825	-17.5855
				180.499	-6.85	-13.59												179.316	-4.5155	-17.3373
				180.55	-7.34	-13.47												179.344	-5.196	-17.2838
				180.589	-7.52	-13.54												179.371	-5.21225	-17.3163
				180.617	-7.15	-13.55												179.398	-5.29775	-17.211
				180.641	-7.18	-13.74												179.426	-4.9445	-17.1938
				180.666	-7.21	-13.94												179.453	-5.86525	-17.2817
				180.698	-7.27	-13.71												179.48	-6.479	-17.286
				180.736	-7.31	-13.58												179.507	-7.04825	-17.159
				180.776	-7.11	-13.6												179.534	-7.35075	-16.752
				180.817	-7.29	-13.39												179.56	-7.366	-16.5185
				180.856	-7.71	-13.35												179.587	-7.91225	-16.5592
				180.894	-7.79	-13.35												179.614	-8.04325	-16.854
				180.932	-7.66	-13.45												179.641	-8.235	-16.1255
				180.971	-7.53	-13.54												179.668	-7.68525	-15.2543
				181.011	-7.06	-13.26												179.695	-7.57475	-15.381
				181.051	-7.01	-13.11												179.722	-7.3395	-15.3208
				181.093	-7.21	-13.11												179.749	-7.36475	-15.4913
				181.134	-7.56	-13.18												179.776	-6.668	-16.1923
				181.175	-7.44	-13.07												179.804	-6.43375	-16.545
				181.221	-7.28	-13.09												179.832	-6.04975	-16.5375
				181.303	-7.18	-13.04												179.858	-6.26425	-16.1908
				181.386	-7.48	-13.13												179.885	-5.9635	-16.1
				181.469	-7.34	-13.13												179.913	-6.18925	-16.0673
				181.554	-7.41	-13.04												179.941	-6.17025	-16.1595
				181.638	-7.45	-13.25												179.97	-5.728	-16.0742
				181.723	-7.49	-13.07												179.998	-5.89475	-15.9065
				181.807	-7.53	-13.1												180.026	-6.28575	-15.861
				181.89	-7.51	-13.16												180.054	-6.96725	-16.0495
				181.974	-7.49	-13.08												180.081	-7.1	-15.8513
				182.057	-7.51	-12.96												180.109	-6.932	-15.7457
				182.14	-7.65	-12.96												180.137	-7.529	-15.6965
				182.223	-7.86	-13.02												180.165	-7.48225	-14.9575
				182.306	-7.94	-12.95												180.191	-7.709	-14.9027
				182.389	-8.25	-13.05												180.218	-7.33925	-14.6632
				182.472	-8.22	-13.02												180.246	-6.0754	-15.1164
				182.556	-8.54	-12.9												180.274	-5.8388	-15.1762
				182.64	-8.44	-12.87												180.302	-5.7222	-15.269
				182.724	-8.43	-12.79												180.33	-5.8224	-15.179
				182.809	-8.23	-12.84												180.357	-5.64925	-15.0935
				182.894	-8.33	-12.88												180.383	-5.4285	-15.1475
				182.978	-8.37	-12.84												180.411	-5.25575	-15.143
				183.062	-8.24	-12.86												180.439	-5.2545	-15.2267
				183.145	-8.2	-12.8												180.466	-5.28	-15.0805
				183.227	-7.97	-12.61												180.494	-5.2055	-15.125
				183.309	-7.93	-12.63												180.522	-5.27	-15.238
				183.39	-8.01	-12.63												180.55	-5.263	-15.1587
				183.471	-7.79	-12.58												180.578	-4.89125	-15.0813
				183.552	-7.74	-12.49												180.605	-5.31925	-15.0113
				183.634	-7.85	-12.41												180.633	-4.636	-14.9582
				183.716	-7.92	-12.25												180.66	-5.20025	-15.1915
				183.798	-8.11	-12.27												180.687	-5.314	-15.1958
				183.881	-8.28	-12.35												180.714	-4.9865	-15.1578
				183.964	-8.35	-12.33												180.742	-5.22275	-15.2722
				184.046	-8.38	-12.23												180.769	-5.095	-15.0992
				184.128	-8.4	-12.27												180.796	-5.6505	-15.3033
				184.21	-8.15	-12.29												180.824	-5.5535	-15.162
				184.293	-8.12	-12.19												180.851	-5.0425	-15.128
				184.376	-8.12	-12.22												180.878	-5.10575	-15.189
				184.46	-8.13	-12.36												180.905	-4.7325	-15.0328
				184.544	-8.22	-12												180.932	-5.1	-15.031
				184.629	-8.18	-11.84												180.96	-4.91375	-14.8778
				184.714	-8.34	-11.7												180.987	-5.64025	-14.948
				184.797	-8.23	-11.63												181.014	-5.9885	-15.0572
				184.88	-8.5	-11.83												181.041	-6.028	-15.0008
				184.962	-8.37	-11.87												181.069	-5.883	-14.995
				185.044	-8.85	-11.88												181.097	-5.67125	-14.903
				185.125	-7.77	-11.78												181.125	-5.8785	-14.9965
				185.207	-7.9	-11.42												181.152	-5.47375	-14.9467
				185.288	-8.1	-11.41												181.179	-5.22875	-15.043
				185.37	-8.09	-11.45												181.206	-5.32525	-15.0578
				185.453	-8.19	-11.45												181.232	-5.18025	-14.873
				185.537	-8.58	-11.42												181.259	-5.62125	-14.8313
				185.621	-9.14	-11.47												181.287	-5.52825	-14.9893
				185.705	-9.12	-11.2												181.315	-5.012	-14.9878
				185.788	-9.26	-11.27												181.341	-4.942	-14.892
				185.871	-9.14	-11.28												181.366	-4.63925	-14.9273
				185.954	-8.54	-11.41												181.392	-4.60475	-14.9198
				186.037	-7.92	-11.34												181.418	-4.86725	-14.9403
				186.119	-7.45	-11.3												181.445	-5.06225	-14.6935
				186.201	-7.49	-11.29												181.472	-5.40375	-14.66
				186.283	-7.63	-11.29												181.499	-5.17525	-14.6297
				186.366	-8.24	-11.34												181.525	-5.4	-14.6512
				186.449	-8.42	-11.36												181.553	-5.878	-14.5992
				186.533	-8.82	-11.24												181.58	-5.34275	-14.4425
				186.617	-9	-11.31												181.608	-6.1975	-14.496
				186.701	-9.07	-11.19												181.635	-6.502	-14.4215
				186.785	-9.46	-11.05												181.661	-7.04625	-14.3535
				186.869	-9.63	-11.02												181.688	-6.94625	-14.4047
				186.953	-9.41	-11.03												181.716	-6.54575	-14.4878
				187.036	-9.24	-11.12												181.743	-6.399	-14.346
				187.118	-9.3	-11.12												181.769	-5.94475	-14.462
				187.2	-9.26	-10.98												181.795	-6.053	-14.5288
				187.281	-9.29	-10.97												181.822	-6.16475	-14.5378
				187.362	-9.02	-10.83												181.849	-6.5545	-14.6028
				187.443	-9.18	-10.59												181.877	-6.35175	-14.5823
				187.524	-8.88	-10.52												181.904	-5.847	-14.5425
				187.605	-9.43	-10.32												181.93	-5.82975	-14.356
				187.687	-9.37	-10.35												181.954	-5.55075	-14.225
				187.77	-9.42	-10.66												181.98	-5.9555	-14.2837
				187.853	-9.21	-10.78												182.007	-6.10575	-14.2728
				187.937	-8.81	-10.67												182.035	-6.9094	-14.3064
				188.02	-8.63	-10.48												182.063	-6.9824	-14.2878
				188.103	-8.67	-10.49												182.091	-6.906	-14.4824
				188.185	-8.56	-10.43												182.117	-6.4622	-14.5012
				188.268	-9.21	-10.14												182.143	-6.21225	-14.6505
				188.35	-9.61	-10.11												182.17	-6.17275	-14.6448
				188.433	-9.69	-10.05												182.198	-5.8615	-14.941
				188.516	-9.6	-9.95												182.226	-6.1	-14.965
				188.599	-9.76	-9.93												182.254	-6.611	-14.6905
				188.681	-9.75	-9.78												182.282	-6.47125	-14.5745
				188.763	-9.76	-9.78												182.309	-6.239	-14.6327
				188.844	-9.76	-9.79												182.337	-6.647	-14.46
				188.925	-9.76	-9.57												182.363	-6.353	-14.275
				189.006	-9.88	-9.42												182.39	-6.5205	-14.1248
				189.087	-9.93	-8.97												182.418	-6.72425	-14.1263
				189.168	-10.04	-8.83												182.446	-6.45675	-14.2875
				189.248	-9.92	-8.81												182.473	-6.4905	-14.576
				189.329	-9.9	-8.88												182.5	-6.679	-14.3172
				189.409	-9.77	-8.81												182.528	-6.78725	-14.316
				189.489	-9.85	-8.82												182.555	-6.96125	-14.1318
				189.569	-9.96	-8.79												182.582	-6.427	-14.0493
				189.647	-9.95	-8.76												182.61	-6.218	-14.1175
				189.724	-10.02	-8.84												182.637	-6.20125	-13.9983
				189.8	-9.96	-8.82												182.664	-6.37475	-14.0355
				189.877	-9.92	-8.81												182.692	-6.46975	-14.32
				189.955	-10.05	-8.84												182.719	-6.5895	-14.5235
				190.036	-10.34	-8.93												182.747	-6.559	-14.75
				190.117	-10.43	-8.92												182.775	-6.48125	-14.7775
				190.199	-10.41	-8.89												182.802	-6.4005	-14.795
				190.28	-10.57	-8.93												182.829	-6.28375	-14.6755
				190.359	-10.64	-9.16												182.856	-6.24825	-14.5887
				190.437	-10.5	-9.17												182.884	-6.25575	-14.7435
				190.515	-10.34	-9.36												182.912	-6.16325	-14.757
				190.594	-10.09	-9.66												182.94	-6.10975	-14.7355
				190.673	-9.75	-9.82												182.967	-5.65825	-14.827
				190.754	-9.26	-10.18												182.994	-5.45225	-14.619
				190.834	-9.26	-10.21												183.021	-5.40575	-14.7967
				190.915	-8.97	-10.27												183.048	-5.58475	-14.669
				190.995	-8.81	-10.27												183.076	-5.7525	-14.4128
				191.075	-8.96	-10.2												183.105	-5.4245	-14.3588
				191.155	-8.95	-10.36												183.134	-5.36025	-14.3175
				191.236	-8.72	-10.46												183.162	-5.6495	-14.0225
				191.317	-8.79	-10.39												183.191	-6.15975	-13.9433
				191.398	-8.9	-10.28												183.219	-6.29725	-13.812
				191.48	-8.9	-10.36												183.247	-5.647	-13.938
				191.563	-8.93	-10.39												183.275	-5.57175	-13.9367
				191.647	-9.01	-10.39												183.303	-5.46575	-13.8033
				191.73	-9.43	-10.29												183.33	-5.61475	-13.5567
				191.813	-9.43	-10.37												183.358	-5.8415	-13.739
				191.896	-9.22	-10.39												183.386	-6.1445	-13.5802
				191.977	-9.04	-10.34												183.413	-6.17775	-13.497
				192.057	-9.16	-10.21												183.441	-5.3905	-13.5315
				192.138	-9.01	-10.1												183.469	-5.3445	-13.6773
				192.219	-8.94	-10.02												183.497	-5.13225	-13.6158
				192.302	-9.16	-9.86												183.526	-5.211	-13.6875
				192.385	-9.2	-9.87												183.554	-4.96025	-13.6115
				192.469	-9.12	-9.89												183.582	-5.04475	-13.543
				192.552	-8.79	-9.58												183.61	-5.5195	-13.494
				192.635	-8.65	-9.64												183.638	-5.8445	-13.3878
				192.717	-8.93	-9.82												183.666	-5.997	-13.245
				192.798	-9.21	-10												183.694	-5.818	-13.2965
				192.878	-9.24	-9.79												183.722	-5.492	-13.1908
				192.958	-9.14	-9.63												183.75	-5.4556	-13.1748
				193.037	-9.1	-9.63												183.779	-5.1758	-13.249
				193.117	-8.94	-9.41												183.808	-4.722	-13.3854
				193.197	-8.98	-9.44												183.837	-5.38475	-13.417
				193.278	-9.01	-9.38												183.866	-5.202	-13.2635
				193.36	-9.06	-9.82												183.895	-5.62225	-13.2408
				193.442	-9.11	-9.36												183.923	-5.80825	-13.3317
				193.523	-9.38	-9.06												183.952	-5.6585	-13.1943
				193.605	-9.77	-8.77												183.981	-5.89	-13.184
				193.686	-10.1	-8.82												184.01	-5.86125	-13.3515
				193.767	-10.22	-8.73												184.039	-5.21075	-13.292
				193.848	-10.25	-8.8												184.067	-5.2945	-13.2238
				193.928	-10.29	-8.78												184.097	-5.2805	-13.2033
				194.008	-10.32	-8.74												184.126	-5.71625	-13.2058
				194.088	-10.15	-8.68												184.156	-5.827	-13.142
				194.167	-10.25	-8.78												184.184	-5.71425	-13.0625
				194.246	-10.23	-8.89												184.211	-6.14525	-12.9078
				194.325	-10.17	-8.76												184.24	-6.31825	-13.0875
				194.404	-10.1	-8.78												184.27	-6.59775	-13.1873
				194.484	-10.12	-8.72												184.302	-6.47625	-13.3052
				194.565	-9.93	-8.7												184.332	-6.88725	-13.191
				194.647	-9.71	-8.59												184.361	-7.05425	-13.261
				194.728	-9.44	-8.52												184.389	-6.9995	-13.052
				194.808	-9.49	-8.53												184.418	-7.209	-12.9305
				194.886	-9.59	-8.66												184.448	-5.9945	-12.959
				194.963	-9.53	-8.65												184.478	-5.847	-12.964
				195.04	-9.69	-8.9												184.507	-5.73575	-12.9142
				195.118	-9.74	-9.12												184.536	-5.46725	-12.8963
				195.197	-9.74	-9.17												184.566	-5.993	-12.845
				195.279	-9.58	-8.54												184.595	-5.4175	-12.8535
				195.362	-9.84	-8.61												184.624	-5.55	-12.8895
				195.447	-9.96	-8.98												184.655	-5.4985	-12.8528
				195.533	-9.88	-9.18												184.688	-5.658	-12.9433
				195.618	-9.83	-9.19												184.72	-5.354	-12.933
				195.702	-10.13	-9.3												184.749	-5.6195	-12.8665
				195.783	-9.76	-9.35												184.778	-5.9255	-12.7765
				195.86	-9.67	-9.29												184.809	-6.41525	-12.7743
				195.934	-9.67	-9.25												184.84	-6.39025	-12.7733
				196.008	-9.31	-9.23												184.871	-6.8885	-12.785
				196.073	-9.33	-9.17												184.901	-6.953	-12.7662
				196.112	-9.62	-9.2												184.932	-6.88275	-12.7865
				196.151	-9.27	-9.13												184.965	-6.8865	-12.6145
				196.19	-9.4	-9.29												184.998	-6.80275	-12.5905
				196.227	-9.24	-9.44												185.031	-6.81425	-12.5872
				196.261	-9.43	-9.39												185.062	-6.809	-12.616
				196.293	-9.49	-9.35												185.092	-7.15625	-12.4917
				196.322	-9.42	-9.35												185.123	-7.2	-12.5902
				196.35	-9.45	-9.39												185.154	-6.709	-12.6175
				196.377	-9.68	-9.02												185.187	-6.5005	-12.6355
				196.403	-9.86	-9												185.219	-6.40025	-12.678
				196.428	-9.91	-8.98												185.251	-6.87975	-12.6478
				196.452	-9.64	-9.02												185.282	-6.6655	-12.5783
				196.474	-9.38	-9.07												185.311	-6.44675	-12.5282
				196.485	-9.24	-8.45												185.34	-5.87475	-12.6655
				196.486	-9.54	-8.57												185.37	-6.26525	-12.457
				196.487	-9.63	-8.46												185.401	-6.5485	-12.4898
				196.488	-9.53	-8.45												185.432	-7.0115	-12.478
				196.489	-9.55	-8.47												185.464	-7.45475	-12.2498
				196.49	-9.27	-8.29												185.497	-7.73625	-12.1557
				196.491	-9.53	-8.26												185.53	-7.8665	-12.2325
				196.492	-9.59	-8.46												185.563	-6.721	-12.2127
				196.492	-9.56	-8.37												185.595	-6.5325	-12.378
				196.519	-9.66	-8.37												185.626	-6.69525	-12.3387
				196.552	-9.7	-8.39												185.657	-6.57875	-12.3528
				196.579	-9.64	-8.31												185.688	-6.3945	-12.1825
				196.601	-9.47	-8.35												185.718	-6.0346	-12.3914
				196.621	-9.56	-8.23												185.749	-5.7378	-12.1838
				196.641	-9.6	-8.27												185.779	-6.0972	-12.1262
				196.665	-9.52	-8.3												185.81	-5.7788	-12.2472
				196.692	-9.44	-8.18												185.84	-5.52075	-12.1955
				196.721	-9.4	-8.2												185.871	-5.367	-12.2118
				196.751	-9.46	-8.26												185.901	-5.62425	-11.9723
				196.781	-9.57	-8.26												185.93	-5.8575	-11.9445
				196.811	-9.58	-8.28												185.959	-6.382	-12.0495
				196.841	-9.46	-8.31												185.989	-6.05125	-12.0678
				196.87	-9.45	-8.3												186.018	-6.052	-12.0245
				196.9	-9.41	-8.41												186.047	-6.03175	-12.006
				196.952	-9.64	-8.33												186.077	-5.6145	-11.9995
				197.013	-9.22	-8.28												186.108	-5.5195	-11.8915
				197.074	-9.33	-8.37												186.138	-5.6365	-11.9582
				197.134	-9.38	-8.36												186.167	-5.641	-11.899
				197.195	-9.5	-8.28												186.195	-6.0245	-11.9785
				197.255	-9.58	-8.52												186.225	-6.039	-11.7435
				197.316	-9.58	-8.62												186.256	-6.177	-11.686
				197.376	-9.51	-8.43												186.286	-6.06925	-11.6845
				197.436	-9.67	-8.5												186.315	-6.057	-11.639
				197.497	-9.74	-8.47												186.345	-6.245	-11.6315
				197.557	-9.71	-8.58												186.374	-6.9265	-11.56
				197.616	-9.68	-8.48												186.403	-7.427	-11.4825
				197.676	-9.69	-8.44												186.432	-7.03025	-11.4872
				197.735	-9.69	-8.51												186.461	-7.013	-11.3465
				197.794	-9.65	-8.55												186.49	-6.98825	-11.4923
				197.853	-9.6	-8.44												186.518	-6.314	-11.6572
				197.913	-9.59	-8.5												186.547	-6.05525	-11.5725
				197.973	-9.62	-8.62												186.576	-6.57925	-11.6393
				198.034	-9.53	-8.41												186.605	-7.967	-11.5587
				198.095	-9.54	-8.66												186.633	-7.2385	-11.54
				198.157	-9.49	-8.74												186.662	-6.649	-11.6472
				198.219	-9.45	-8.81												186.691	-6.17375	-11.7592
				198.282	-9.21	-8.63												186.721	-5.71325	-11.7308
				198.344	-8.96	-8.65												186.75	-5.3665	-11.8635
				198.406	-9.02	-8.85												186.779	-6.06875	-11.8628
				198.468	-8.93	-8.69												186.807	-5.29625	-11.9795
				198.53	-9.08	-8.71												186.835	-5.71675	-11.826
				198.591	-9.05	-8.79												186.863	-5.241	-11.9642
				198.653	-9.05	-8.92												186.892	-4.91275	-11.9367
				198.714	-9.06	-9.05												186.92	-5.32975	-11.8908
				198.774	-8.81	-8.61												186.949	-5.48675	-11.8885
				198.834	-8.89	-8.77												186.978	-5.4395	-12.0885
				198.894	-8.91	-8.91												187.007	-6.124	-11.8785
				198.954	-8.94	-8.95												187.035	-5.2995	-11.793
				199.014	-9.01	-8.81												187.064	-5.59575	-11.8127
				199.074	-9.06	-8.76												187.092	-5.62325	-11.9017
				199.133	-8.96	-8.9												187.121	-6.005	-11.8232
				199.193	-8.86	-9.05												187.149	-5.268	-11.8773
				199.253	-8.78	-9.09												187.178	-5.80125	-11.8725
				199.313	-8.73	-8.87												187.207	-5.898	-11.8447
				199.373	-8.87	-8.64												187.237	-6.1015	-11.8245
				199.432	-8.81	-8.62												187.265	-5.70325	-11.8707
				199.492	-8.46	-8.74												187.294	-5.83525	-11.8622
				199.552	-8.2	-8.83												187.324	-6.3435	-11.654
				199.612	-8.03	-8.87												187.353	-6.0805	-11.7312
				199.672	-8.51	-8.93												187.382	-5.776	-11.8232
				199.733	-8.54	-8.75												187.411	-5.40825	-11.7483
				199.794	-8.62	-8.72												187.441	-5.93025	-11.758
				199.856	-8.44	-8.83												187.471	-6.25175	-11.7112
				199.918	-8.52	-8.8												187.502	-6.314	-11.7265
				199.98	-8.7	-8.93												187.533	-6.95675	-11.681
				200.042	-8.91	-8.98												187.566	-6.79575	-11.5765
				200.104	-8.68	-8.88												187.6	-7.05275	-11.55
				200.165	-8.67	-8.86												187.632	-6.70375	-11.472
				200.227	-8.55	-8.75												187.663	-7.06	-11.5398
				200.289	-8.62	-8.72												187.693	-7.6866	-11.269
				200.351	-8.56	-8.79												187.724	-7.1928	-11.0436
				200.413	-8.63	-8.88												187.756	-7.0204	-11.2956
				200.474	-8.7	-8.84												187.787	-6.93	-11.5467
				200.536	-8.77	-8.89												187.819	-6.78825	-11.673
				200.598	-8.74	-8.86												187.85	-6.88775	-11.4972
				200.66	-8.74	-9.01												187.882	-6.558	-11.4488
				200.722	-8.8	-8.97												187.918	-6.48275	-11.3902
				200.783	-8.94	-9.08												187.959	-6.90575	-11.4295
				200.845	-8.88	-9.12												188.001	-6.672	-11.3948
				200.907	-9.14	-9.34												188.041	-6.65625	-11.2905
				200.969	-9.53	-9.37												188.075	-6.8615	-11.2695
				201.031	-9.26	-9.59												188.106	-6.0835	-11.3168
				201.093	-8.88	-9.61												188.142	-6.39575	-11.211
				201.154	-8.85	-9.35												188.193	-7.25175	-10.7445
				201.216	-8.67	-9.39												188.245	-8.10575	-10.7575
				201.277	-8.33	-9.58												188.288	-8.26625	-10.4027
				201.338	-8.83	-9.54												188.333	-8.5045	-10.5738
				201.398	-8.83	-9.85												188.391	-8.194	-10.8522
				201.458	-8.7	-9.87												188.452	-7.84375	-11.0467
				201.518	-8.67	-9.87												188.507	-7.0245	-11.289
				201.578	-8.85	-9.94												188.57	-6.70975	-11.2558
				201.637	-8.73	-9.94												188.657	-7.11825	-11.4023
				201.697	-8.81	-9.86												188.752	-6.8425	-11.2762
				201.757	-8.52	-9.92												188.839	-5.808	-11.0538
				201.817	-8.39	-9.79												188.936	-6.51425	-11.1925
				201.877	-8.36	-9.65												189.055	-6.4495	-11.042
				201.937	-8.2	-9.71												189.179	-6.3075	-11.0593
				201.996	-8.03	-9.77												189.287	-6.3615	-10.7737
				202.056	-8.52	-9.6												189.371	-5.963	-10.8815
				202.116	-8.66	-9.42												189.435	-5.7085	-10.8995
				202.176	-8.87	-9.46												189.493	-5.968	-10.8208
				202.236	-8.75	-9.52												189.56	-7.04425	-10.8045
				202.295	-8.72	-9.51												189.632	-6.12875	-10.8543
				202.355	-8.58	-9.31												189.704	-6.00425	-10.7082
				202.415	-9.25	-9.29												189.77	-6.22525	-10.6052
				202.476	-8.75	-9.25												189.826	-7.09775	-10.633
				202.536	-8.7	-9												189.872	-8.09975	-10.464
				202.597	-8.22	-8.79												189.912	-8.42675	-10.4775
				202.658	-8.65	-8.65												189.958	-8.04625	-10.413
				202.72	-9.09	-8.63												190.015	-7.347	-10.3063
				202.781	-9.17	-8.59												190.072	-8.53125	-10.4512
				202.841	-9.18	-8.41												190.118	-8.9955	-10.3262
				202.902	-9.2	-8.52												190.164	-8.65775	-10.409
				202.962	-9.2	-8.38												190.221	-8.6645	-10.4207
				203.022	-9.44	-8.52												190.281	-8.413	-10.3117
				203.081	-9.41	-8.53												190.335	-8.52125	-10.2045
				203.141	-9.33	-8.41												190.382	-8.82375	-10.2822
				203.201	-9.16	-8.34												190.425	-8.717	-10.205
				203.26	-9.11	-8.37												190.467	-9.03125	-10.237
				203.32	-9.14	-8.3												190.51	-8.9755	-10.1263
				203.38	-9.26	-8.46												190.555	-9.0345	-9.92275
				203.44	-9.23	-8.28												190.599	-8.9375	-9.63775
				203.5	-9.31	-8.33												190.644	-8.43275	-9.03175
				203.559	-9.1	-8.17												190.687	-8.56825	-8.74775
				203.619	-9.24	-8.18												190.729	-8.70875	-8.888
				203.679	-9.23	-8.1												190.77	-8.174	-8.78775
				203.738	-9.4	-8.31												190.811	-8.402	-8.884
				203.798	-9.3	-8.31												190.856	-7.8095	-8.758
				203.858	-9.41	-8.27												190.901	-7.755	-8.86525
				203.919	-9.4	-8.18												190.944	-7.69025	-8.875
				203.979	-9.43	-7.99												190.984	-7.98625	-9.06075
				204.039	-9.28	-7.91												191.024	-8.0315	-10.2082
				204.097	-9.13	-7.83												191.064	-7.8025	-10.6255
				204.155	-8.83	-7.96												191.107	-8.18775	-10.569
				204.212	-9.07	-8.01												191.15	-7.9776	-10.5508
				204.272	-8.97	-7.99												191.191	-7.961	-10.6178
				204.336	-8.85	-7.86												191.232	-8.1558	-10.6504
				204.406	-8.83	-7.79												191.273	-8.4558	-10.6872
				204.478	-8.93	-7.81												191.314	-8.41725	-10.833
				204.549	-9.45	-7.92												191.353	-8.54425	-10.5917
				204.615	-9.2	-7.64												191.39	-8.24525	-10.5802
				204.672	-9.08	-7.88												191.428	-8.27825	-10.582
				204.725	-9.07	-7.82												191.466	-8.7045	-10.585
				204.776	-9	-7.88												191.504	-8.86725	-10.592
				204.832	-8.78	-7.81												191.541	-8.7345	-10.6237
				204.896	-8.47	-7.82												191.577	-8.758	-10.6135
				204.973	-8.77	-7.76												191.614	-8.77525	-10.5883
				205.071	-8.58	-7.65												191.651	-8.565	-10.504
																		191.688	-8.44125	-10.6113
																		191.727	-8.885	-10.7465
																		191.766	-8.9215	-10.7048
																		191.806	-9.0065	-10.6922
																		191.845	-8.9545	-10.6073
																		191.884	-8.8755	-10.6028
																		191.924	-8.8	-10.4392
																		191.962	-8.70575	-10.4693
																		192.001	-8.73	-10.4305
																		192.04	-8.78525	-10.4865
																		192.08	-8.645	-10.5712
																		192.12	-8.688	-10.477
																		192.16	-8.71825	-10.3742
																		192.2	-8.64975	-10.2432
																		192.24	-8.548	-10.286
																		192.279	-8.56525	-10.2955
																		192.318	-8.61325	-10.3522
																		192.357	-8.703	-10.4675
																		192.396	-8.63325	-10.387
																		192.436	-8.7015	-10.2758
																		192.475	-8.7785	-10.3755
																		192.514	-8.86075	-10.3323
																		192.553	-8.9025	-10.3882
																		192.595	-9.064	-10.4062
																		192.635	-9.06275	-10.2752
																		192.672	-8.90075	-10.187

## Sheet: Fig 3a
Figure 3a
	NGRIP			Sofular Cave			Black Sea
	Rasmussen et al., (2014)			this study			Wegwerth et al., (2015)
	Age	d18O		Iscam Age	d13C		Age	SST
	(kyrs BP)	(‰ VSMOW)		(kyrs BP)	(‰ VPDB)		(kyrs BP)	(°C)
	0.02	-34.91		0.001	-9.52		20.12	6.7
	0.04	-34.91		0.003	-9.37		21.1	5.1
	0.04	-35.11		0.005	-9.13		21.46	8
	0.06	-35.11		0.008	-9.24		22.2	9
	0.06	-34.65		0.01	-9.54		22.93	6.6
	0.08	-34.65		0.012	-9.3		23.62	8.2
	0.08	-34.53		0.014	-9.11		24.5	5.9
	0.1	-34.53		0.017	-9.12		25.09	5.6
	0.1	-35.29		0.019	-9.19		25.39	5.5
	0.12	-35.29		0.021	-9.03		26.04	6.1
	0.12	-35.02		0.024	-9.3		26.7	6.4
	0.14	-35.02		0.026	-9.73		27.12	7.1
	0.14	-35.02		0.028	-9.91		27.78	7.7
	0.16	-35.02		0.031	-9.31		28.1	6.1
	0.16	-35.78		0.033	-8.89		28.51	7.1
	0.18	-35.78		0.035	-8.99		28.54	7.4
	0.18	-35.16		0.037	-8.94		28.66	7.6
	0.2	-35.16		0.04	-8.71		28.82	7.3
	0.2	-35.61		0.042	-8.69		28.93	6.6
	0.22	-35.61		0.044	-8.7		29.46	5.8
	0.22	-35.12		0.047	-8.82		29.85	6.1
	0.24	-35.12		0.049	-9		30.2	6.2
	0.24	-35.79		0.051	-8.95		30.9	6.8
	0.26	-35.79		0.053	-9.23		31.51	6.6
	0.26	-35.82		0.056	-9.28		31.91	6.8
	0.28	-35.82		0.058	-9.09		32.12	7.1
	0.28	-35.36		0.06	-9.02		32.18	6.7
	0.3	-35.36		0.063	-9.17		32.32	8.4
	0.3	-36.05		0.065	-9.48		32.39	9
	0.32	-36.05		0.067	-9.67		32.45	7.8
	0.32	-35.39		0.07	-9.51		32.52	7.2
	0.34	-35.39		0.072	-9.65		32.68	6.6
	0.34	-36.14		0.074	-9.47		33.07	7
	0.36	-36.14		0.076	-9.35		33.3	7
	0.36	-35.33		0.079	-9.24		33.38	6.3
	0.38	-35.33		0.081	-9.58		33.46	7.4
	0.38	-35.35		0.083	-9.64		33.54	8.4
	0.4	-35.35		0.086	-9.81		33.62	8.6
	0.4	-35.72		0.088	-9.65		33.85	7
	0.42	-35.72		0.09	-9.54		34.21	6.1
	0.42	-35.03		0.092	-9.68		34.49	6.2
	0.44	-35.03		0.095	-9.62		34.63	6.2
	0.44	-35.61		0.097	-9.58		34.7	7.5
	0.46	-35.61		0.099	-9.7		34.77	7.5
	0.46	-35.83		0.102	-9.86		34.91	7.4
	0.48	-35.83		0.104	-9.8		35.18	8.2
	0.48	-34.93		0.106	-9.51		35.32	8.2
	0.5	-34.93		0.109	-9.3		35.43	6.7
	0.5	-35.07		0.111	-9.43		35.48	5.9
	0.52	-35.07		0.113	-9.46		35.94	6
	0.52	-35.87		0.115	-9.65		36.01	6.4
	0.54	-35.87		0.118	-9.61		36.49	5.7
	0.54	-35.13		0.12	-9.46		36.8	5.7
	0.56	-35.13		0.122	-9.7		37.16	6.1
	0.56	-34.98		0.125	-9.67		37.26	6.4
	0.58	-34.98		0.127	-9.58		37.43	7.3
	0.58	-35.04		0.129	-9.85		37.68	8.8
	0.6	-35.04		0.132	-10.04		37.93	9
	0.6	-35.54		0.134	-10.15		38.02	8.9
	0.62	-35.54		0.136	-10.22		38.1	8.3
	0.62	-34.86		0.138	-10.27		38.18	7.7
	0.64	-34.86		0.141	-10.26		38.24	7
	0.64	-35.25		0.143	-10.06		38.51	7.1
	0.66	-35.25		0.145	-10.07		38.73	6.5
	0.66	-36.43		0.148	-9.9		39.01	6.9
	0.68	-36.43		0.15	-10.02		39.3	6.1
	0.68	-35.07		0.152	-9.96		39.63	7
	0.7	-35.07		0.154	-9.77		39.84	7.2
	0.7	-35.2		0.157	-9.91		39.94	8.1
	0.72	-35.2		0.159	-10.15		40	7.3
	0.72	-35.49		0.161	-10.2		40.06	7.4
	0.74	-35.49		0.164	-9.86		40.19	7.4
	0.74	-35.66		0.166	-9.88		40.68	7.3
	0.76	-35.66		0.168	-10.34		40.88	7.8
	0.76	-35.4		0.171	-10.1		40.96	7.2
	0.78	-35.4		0.173	-9.99		41.05	8.2
	0.78	-35.15		0.175	-10.02		41.13	7.8
	0.8	-35.15		0.177	-9.81		41.21	7.9
	0.8	-35.8		0.18	-9.99		41.29	6.9
	0.82	-35.8		0.182	-10.07		41.37	7.3
	0.82	-35.34		0.184	-9.95		41.5	7
	0.84	-35.34		0.187	-9.94		41.91	6.9
	0.84	-35.62		0.189	-10.08		42.18	6.2
	0.86	-35.62		0.191	-10.22		42.34	8
	0.86	-35.36		0.193	-10.03		42.42	7.6
	0.88	-35.36		0.196	-9.89		42.65	7.8
	0.88	-35.59		0.198	-10.15		43.05	7.9
	0.9	-35.59		0.2	-10.07		43.18	8.3
	0.9	-35.14		0.203	-10.04		43.31	7.1
	0.92	-35.14		0.205	-9.81		43.48	6.7
	0.92	-35.45		0.207	-9.95		43.87	6.4
	0.94	-35.45		0.21	-10.14		43.94	6
	0.94	-35.61		0.212	-9.89		44.14	6
	0.96	-35.61		0.214	-9.57		44.28	6.4
	0.96	-35.92		0.216	-9.53		44.41	6.9
	0.98	-35.92		0.219	-9.81		45.1	7.3
	0.98	-34.96		0.221	-10.06		45.5	8.1
	1	-34.96		0.223	-10.04		45.75	8.3
	1	-35.24		0.226	-10.23		46	8.2
	1.02	-35.24		0.228	-10.12		46.25	8.1
	1.02	-35.02		0.23	-10.08		46.51	8.8
	1.04	-35.02		0.232	-10.53		46.74	7.2
	1.04	-35		0.235	-10.27		46.96	6.3
	1.06	-35		0.237	-10.18		47.6	6.1
	1.06	-34.98		0.239	-9.97		47.81	5.5
	1.08	-34.98		0.242	-9.93		48.02	5.1
	1.08	-35.41		0.244	-9.95		48.12	5.1
	1.1	-35.41		0.246	-10.09		48.34	5.5
	1.1	-35.73		0.249	-9.91		48.56	5.8
	1.12	-35.73		0.251	-9.7		49	6.2
	1.12	-35.35		0.253	-9.66		49.54	5.8
	1.14	-35.35		0.255	-9.6		49.87	6.5
	1.14	-35.75		0.258	-9.65		50.2	6.6
	1.16	-35.75		0.26	-9.66		50.53	6.9
	1.16	-35.45		0.262	-9.71		51.18	7.2
	1.18	-35.45		0.265	-9.63		51.51	7.3
	1.18	-35.34		0.267	-9.68		52.14	8
	1.2	-35.34		0.269	-9.63		52.9	8.5
	1.2	-35.38		0.271	-9.51		53.27	8.9
	1.22	-35.38		0.274	-9.44		53.46	8.3
	1.22	-35.27		0.276	-9.66		53.65	7.7
	1.24	-35.27		0.278	-9.87		53.84	6.1
	1.24	-35.15		0.281	-9.74		54.48	5.7
	1.26	-35.15		0.283	-9.46		54.74	5.7
	1.26	-35.33		0.285	-9.4		54.86	6.8
	1.28	-35.33		0.288	-9.35		55	6.2
	1.28	-35.33		0.29	-9.16		55.25	5.8
	1.3	-35.33		0.292	-9.36		55.4	6.8
	1.3	-35.27		0.294	-9.77		55.61	7.1
	1.32	-35.27		0.297	-9.63		55.72	5.6
	1.32	-35.14		0.299	-9.29		56.15	5.5
	1.34	-35.14		0.301	-9.14		56.26	5.9
	1.34	-34.69		0.304	-9.42		56.74	7.9
	1.36	-34.69		0.306	-9.55		57.33	7.4
	1.36	-35.44		0.308	-9.7		57.63	7.9
	1.38	-35.44		0.31	-9.62		58.04	7.6
	1.38	-35.26		0.313	-9.58		58.18	6.9
	1.4	-35.26		0.315	-9.44		58.48	6.3
	1.4	-35.14		0.317	-9.59		58.64	8.1
	1.42	-35.14		0.32	-9.43		58.81	8.4
	1.42	-35.28		0.322	-9.4		59.2	7.1
	1.44	-35.28		0.324	-9.33		59.32	7.9
	1.44	-34.43		0.327	-9.44		59.38	6.5
	1.46	-34.43		0.329	-9.31		59.98	6.2
	1.46	-35.78		0.331	-9.35		60.99	6.2
	1.48	-35.78		0.333	-9.25		62.32	5.8
	1.48	-35.33		0.336	-9.06		62.77	5.9
	1.5	-35.33		0.338	-9.08		63.38	6
	1.5	-35.83		0.34	-9.05
	1.52	-35.83		0.343	-8.99
	1.52	-35.38		0.345	-8.82
	1.54	-35.38		0.347	-8.97
	1.54	-35.36		0.349	-8.98
	1.56	-35.36		0.352	-9.06
	1.56	-35.74		0.354	-9.04
	1.58	-35.74		0.356	-9.41
	1.58	-34.46		0.359	-9.38
	1.6	-34.46		0.361	-9.46
	1.6	-34.64		0.363	-9.39
	1.62	-34.64		0.366	-9.57
	1.62	-35.27		0.368	-9.64
	1.64	-35.27		0.37	-9.76
	1.64	-35.86		0.372	-9.78
	1.66	-35.86		0.375	-9.72
	1.66	-35.49		0.377	-9.65
	1.68	-35.49		0.379	-9.74
	1.68	-35.27		0.382	-9.94
	1.7	-35.27		0.384	-9.86
	1.7	-35.8		0.386	-9.71
	1.72	-35.8		0.389	-9.89
	1.72	-34.93		0.391	-9.78
	1.74	-34.93		0.393	-9.77
	1.74	-35.55		0.395	-9.81
	1.76	-35.55		0.398	-9.76
	1.76	-35.9		0.4	-9.69
	1.78	-35.9		0.402	-9.69
	1.78	-35.44		0.405	-9.63
	1.8	-35.44		0.407	-9.8
	1.8	-35.47		0.409	-9.75
	1.82	-35.47		0.411	-9.64
	1.82	-35.37		0.414	-9.99
	1.84	-35.37		0.416	-9.99
	1.84	-35.04		0.418	-9.94
	1.86	-35.04		0.421	-9.73
	1.86	-35.39		0.423	-9.78
	1.88	-35.39		0.425	-9.73
	1.88	-34.49		0.428	-9.61
	1.9	-34.49		0.43	-9.6
	1.9	-35.07		0.432	-9.8
	1.92	-35.07		0.434	-9.64
	1.92	-34.43		0.437	-9.67
	1.94	-34.43		0.439	-9.84
	1.94	-34.71		0.441	-10.05
	1.96	-34.71		0.444	-10.08
	1.96	-35.1		0.446	-10.06
	1.98	-35.1		0.448	-9.88
	1.98	-35.32		0.45	-9.76
	2	-35.32		0.453	-9.84
	2	-35.11		0.455	-10.03
	2.02	-35.11		0.457	-9.97
	2.02	-34.79		0.46	-9.93
	2.04	-34.79		0.462	-9.87
	2.04	-35.35		0.464	-9.94
	2.06	-35.35		0.467	-10.12
	2.06	-34.95		0.469	-10.13
	2.08	-34.95		0.471	-10.18
	2.08	-34.89		0.473	-10.01
	2.1	-34.89		0.476	-9.74
	2.1	-35.07		0.478	-9.95
	2.12	-35.07		0.48	-10.08
	2.12	-35.46		0.483	-10.03
	2.14	-35.46		0.485	-10.08
	2.14	-35.18		0.487	-10.12
	2.16	-35.18		0.489	-10.1
	2.16	-36.07		0.492	-10.11
	2.18	-36.07		0.494	-10.02
	2.18	-35.76		0.513	-10.07
	2.2	-35.76		0.531	-10.12
	2.2	-35.2		0.549	-10
	2.22	-35.2		0.568	-10.04
	2.22	-35.26		0.586	-9.96
	2.24	-35.26		0.591	-10.35
	2.24	-34.84		0.596	-10.36
	2.26	-34.84		0.601	-10.15
	2.26	-34.57		0.606	-10.01
	2.28	-34.57		0.611	-9.93
	2.28	-34.81		0.616	-9.94
	2.3	-34.81		0.621	-9.93
	2.3	-35.11		0.626	-10.03
	2.32	-35.11		0.631	-10.08
	2.32	-34.94		0.636	-10.1
	2.34	-34.94		0.641	-10.14
	2.34	-35.09		0.646	-10.17
	2.36	-35.09		0.651	-10.02
	2.36	-35.26		0.656	-9.83
	2.38	-35.26		0.661	-10.13
	2.38	-35.08		0.666	-10.27
	2.4	-35.08		0.671	-10.02
	2.4	-34.68		0.676	-9.98
	2.42	-34.68		0.681	-10.07
	2.42	-34.86		0.686	-10.14
	2.44	-34.86		0.691	-9.95
	2.44	-35.32		0.696	-9.69
	2.46	-35.32		0.701	-9.54
	2.46	-35.88		0.706	-9.72
	2.48	-35.88		0.711	-9.69
	2.48	-35.48		0.716	-9.64
	2.5	-35.48		0.721	-9.66
	2.5	-35.71		0.726	-9.72
	2.52	-35.71		0.731	-9.74
	2.52	-34.83		0.736	-9.92
	2.54	-34.83		0.741	-10.1
	2.54	-35.24		0.746	-10.27
	2.56	-35.24		0.751	-10.25
	2.56	-34.84		0.756	-10.21
	2.58	-34.84		0.761	-10.26
	2.58	-35.43		0.766	-10.16
	2.6	-35.43		0.771	-10.13
	2.6	-35.06		0.776	-10.12
	2.62	-35.06		0.781	-10.14
	2.62	-35.41		0.786	-10.11
	2.64	-35.41		0.791	-10.17
	2.64	-35.14		0.796	-10.07
	2.66	-35.14		0.801	-10.04
	2.66	-35.14		0.806	-10.04
	2.68	-35.14		0.811	-10.03
	2.68	-35.43		0.816	-10.18
	2.7	-35.43		0.821	-10.35
	2.7	-35.32		0.83	-10.28
	2.72	-35.32		0.84	-10.22
	2.72	-35.12		0.85	-10.26
	2.74	-35.12		0.86	-10.1
	2.74	-35.1		0.87	-10.16
	2.76	-35.1		0.88	-10.15
	2.76	-34.83		0.89	-10.1
	2.78	-34.83		0.9	-9.92
	2.78	-34.91		0.91	-10.09
	2.8	-34.91		0.92	-9.97
	2.8	-34.99		0.93	-9.84
	2.82	-34.99		0.94	-9.98
	2.82	-34.92		0.95	-9.99
	2.84	-34.92		0.96	-10.06
	2.84	-34.63		0.97	-10.12
	2.86	-34.63		0.979	-10.02
	2.86	-35.49		0.989	-10.02
	2.88	-35.49		0.999	-10.13
	2.88	-35.2		1.009	-10.04
	2.9	-35.2		1.019	-10.26
	2.9	-34.98		1.028	-10.07
	2.92	-34.98		1.036	-10.27
	2.92	-34.81		1.045	-10.28
	2.94	-34.81		1.053	-10.15
	2.94	-34.38		1.062	-10.15
	2.96	-34.38		1.07	-10.23
	2.96	-34.81		1.079	-10.23
	2.98	-34.81		1.087	-10.11
	2.98	-34.85		1.096	-10.27
	3	-34.85		1.104	-9.85
	3	-34.79		1.113	-9.81
	3.02	-34.79		1.121	-9.87
	3.02	-35.45		1.13	-9.99
	3.04	-35.45		1.138	-9.86
	3.04	-35.14		1.147	-9.86
	3.06	-35.14		1.156	-9.8
	3.06	-34.94		1.164	-9.76
	3.08	-34.94		1.173	-9.93
	3.08	-35.14		1.181	-9.81
	3.1	-35.14		1.19	-10.09
	3.1	-34.97		1.198	-10.13
	3.12	-34.97		1.207	-9.93
	3.12	-34.87		1.215	-9.68
	3.14	-34.87		1.224	-9.57
	3.14	-35.04		1.227	-9.54
	3.16	-35.04		1.232	-9.39
	3.16	-35.26		1.241	-9.48
	3.18	-35.26		1.249	-9.61
	3.18	-34.54		1.258	-9.52
	3.2	-34.54		1.266	-9.54
	3.2	-35.25		1.275	-9.57
	3.22	-35.25		1.283	-9.77
	3.22	-35.28		1.292	-9.77
	3.24	-35.28		1.294	-9.8
	3.24	-34.76		1.3	-9.92
	3.26	-34.76		1.309	-10.04
	3.26	-35.54		1.317	-10.05
	3.28	-35.54		1.326	-10
	3.28	-35.25		1.334	-10.11
	3.3	-35.25		1.343	-10.24
	3.3	-35.24		1.351	-10.21
	3.32	-35.24		1.36	-10.24
	3.32	-34.89		1.36	-10.24
	3.34	-34.89		1.368	-10.22
	3.34	-34.29		1.377	-10.24
	3.36	-34.29		1.386	-10.31
	3.36	-34.98		1.394	-10.23
	3.38	-34.98		1.403	-10.05
	3.38	-35.42		1.411	-10.07
	3.4	-35.42		1.42	-10.12
	3.4	-34.66		1.426	-10.12
	3.42	-34.66		1.428	-10.12
	3.42	-34.8		1.437	-10.1
	3.44	-34.8		1.445	-10.13
	3.44	-34.67		1.454	-10.13
	3.46	-34.67		1.462	-10.12
	3.46	-35.19		1.471	-10.17
	3.48	-35.19		1.479	-10.12
	3.48	-35.28		1.488	-10.01
	3.5	-35.28		1.493	-10.01
	3.5	-34.75		1.496	-10.02
	3.52	-34.75		1.505	-9.97
	3.52	-35.1		1.513	-10.04
	3.54	-35.1		1.522	-10.01
	3.54	-35.42		1.53	-10.02
	3.56	-35.42		1.539	-9.96
	3.56	-34.77		1.547	-9.78
	3.58	-34.77		1.556	-9.74
	3.58	-34.63		1.559	-9.73
	3.6	-34.63		1.564	-9.73
	3.6	-35.09		1.573	-9.7
	3.62	-35.09		1.581	-9.72
	3.62	-35.18		1.59	-9.83
	3.64	-35.18		1.598	-9.78
	3.64	-34.93		1.607	-9.76
	3.66	-34.93		1.615	-9.84
	3.66	-34.28		1.622	-9.82
	3.68	-34.28		1.626	-9.84
	3.68	-34.71		1.63	-9.84
	3.7	-34.71		1.637	-9.89
	3.7	-34.68		1.645	-9.85
	3.72	-34.68		1.652	-9.81
	3.72	-34.41		1.66	-9.79
	3.74	-34.41		1.667	-9.81
	3.74	-34.65		1.675	-9.75
	3.76	-34.65		1.682	-9.89
	3.76	-35.36		1.69	-9.86
	3.78	-35.36		1.692	-9.88
	3.78	-35.27		1.697	-9.97
	3.8	-35.27		1.705	-9.97
	3.8	-34.78		1.712	-9.8
	3.82	-34.78		1.72	-10.01
	3.82	-35.01		1.727	-9.98
	3.84	-35.01		1.735	-9.95
	3.84	-35.17		1.742	-9.98
	3.86	-35.17		1.75	-10.1
	3.86	-35.36		1.757	-10.19
	3.88	-35.36		1.759	-10.17
	3.88	-34.9		1.765	-10.1
	3.9	-34.9		1.772	-10.06
	3.9	-35.34		1.78	-10.11
	3.92	-35.34		1.787	-10.2
	3.92	-35.16		1.795	-10.16
	3.94	-35.16		1.802	-10.1
	3.94	-34.85		1.81	-10.16
	3.96	-34.85		1.817	-10.27
	3.96	-35.12		1.825	-10.32
	3.98	-35.12		1.825	-10.32
	3.98	-34.96		1.832	-10.36
	4	-34.96		1.84	-10.26
	4	-35.14		1.847	-10.26
	4.02	-35.14		1.855	-10.24
	4.02	-34.41		1.862	-10.2
	4.04	-34.41		1.87	-10.27
	4.04	-35.2		1.877	-10.23
	4.06	-35.2		1.885	-10.18
	4.06	-34.74		1.891	-10.12
	4.08	-34.74		1.892	-10.11
	4.08	-35.53		1.9	-10.08
	4.1	-35.53		1.907	-10.15
	4.1	-35.14		1.915	-10.1
	4.12	-35.14		1.922	-10.08
	4.12	-34.87		1.93	-10.02
	4.14	-34.87		1.937	-10
	4.14	-35.2		1.945	-10.03
	4.16	-35.2		1.952	-10.07
	4.16	-34.72		1.958	-10.07
	4.18	-34.72		1.96	-10.07
	4.18	-34.76		1.967	-10.07
	4.2	-34.76		1.975	-10.11
	4.2	-34.5		1.982	-10.11
	4.22	-34.5		1.99	-10.05
	4.22	-34.78		1.997	-10
	4.24	-34.78		2	-9.95
	4.24	-35.01		2.002	-9.98
	4.26	-35.01		2.004	-9.99
	4.26	-35.26		2.006	-10.03
	4.28	-35.26		2.009	-10.03
	4.28	-34.92		2.011	-10.01
	4.3	-34.92		2.013	-10.07
	4.3	-34.63		2.015	-10.16
	4.32	-34.63		2.017	-10.18
	4.32	-34.79		2.02	-10.14
	4.34	-34.79		2.022	-10.1
	4.34	-34.75		2.024	-9.94
	4.36	-34.75		2.024	-9.94
	4.36	-35		2.026	-9.98
	4.38	-35		2.04	-9.99
	4.38	-35.47		2.053	-9.94
	4.4	-35.47		2.066	-9.96
	4.4	-35.2		2.079	-10.03
	4.42	-35.2		2.091	-9.92
	4.42	-34.76		2.093	-9.91
	4.44	-34.76		2.106	-10.02
	4.44	-34.06		2.119	-10.2
	4.46	-34.06		2.132	-10.25
	4.46	-34.8		2.145	-10.31
	4.48	-34.8		2.157	-10.41
	4.48	-35.15		2.159	-10.42
	4.5	-35.15		2.172	-10.42
	4.5	-34.83		2.185	-10.33
	4.52	-34.83		2.198	-10.22
	4.52	-35.27		2.211	-10.19
	4.54	-35.27		2.223	-10.18
	4.54	-34.83		2.225	-10.19
	4.56	-34.83		2.238	-10.27
	4.56	-34.21		2.251	-10.32
	4.58	-34.21		2.264	-10.3
	4.58	-34.57		2.278	-10.3
	4.6	-34.57		2.29	-10.26
	4.6	-34.51		2.291	-10.25
	4.62	-34.51		2.304	-10.32
	4.62	-35.05		2.317	-10.3
	4.64	-35.05		2.33	-10.27
	4.64	-34.69		2.344	-10.24
	4.66	-34.69		2.356	-10.23
	4.66	-35.21		2.357	-10.23
	4.68	-35.21		2.37	-10.23
	4.68	-35.02		2.383	-10.23
	4.7	-35.02		2.397	-10.18
	4.7	-34.71		2.41	-10.13
	4.72	-34.71		2.423	-10.14
	4.72	-34.79		2.423	-10.14
	4.74	-34.79		2.436	-10.14
	4.74	-35.09		2.449	-10.13
	4.76	-35.09		2.463	-10.22
	4.76	-34.54		2.476	-10.33
	4.78	-34.54		2.489	-10.33
	4.78	-34.82		2.489	-10.33
	4.8	-34.82		2.502	-10.3
	4.8	-34.66		2.516	-10.39
	4.82	-34.66		2.521	-10.4
	4.82	-34.93		2.527	-10.38
	4.84	-34.93		2.533	-10.4
	4.84	-34.42		2.538	-10.45
	4.86	-34.42		2.544	-10.53
	4.86	-34.89		2.549	-10.54
	4.88	-34.89		2.555	-10.54
	4.88	-34.79		2.555	-10.54
	4.9	-34.79		2.561	-10.5
	4.9	-34.65		2.566	-10.46
	4.92	-34.65		2.572	-10.72
	4.92	-34.55		2.578	-10.74
	4.94	-34.55		2.583	-10.75
	4.94	-34.57		2.589	-10.63
	4.96	-34.57		2.595	-10.69
	4.96	-34.08		2.6	-10.73
	4.98	-34.08		2.606	-10.67
	4.98	-34.92		2.612	-10.74
	5	-34.92		2.617	-10.7
	5	-34.79		2.622	-10.76
	5.02	-34.79		2.623	-10.77
	5.02	-34.53		2.629	-10.75
	5.04	-34.53		2.634	-10.86
	5.04	-34.8		2.64	-10.83
	5.06	-34.8		2.646	-10.49
	5.06	-34.63		2.651	-10.57
	5.08	-34.63		2.657	-10.64
	5.08	-34.84		2.663	-10.56
	5.1	-34.84		2.668	-10.51
	5.1	-34.64		2.674	-10.45
	5.12	-34.64		2.68	-10.49
	5.12	-35.11		2.685	-10.48
	5.14	-35.11		2.688	-10.58
	5.14	-34.73		2.691	-10.7
	5.16	-34.73		2.697	-10.72
	5.16	-35.05		2.702	-10.69
	5.18	-35.05		2.708	-10.72
	5.18	-33.85		2.714	-10.78
	5.2	-33.85		2.719	-10.81
	5.2	-34.63		2.725	-10.82
	5.22	-34.63		2.731	-10.78
	5.22	-34.9		2.736	-10.93
	5.24	-34.9		2.742	-11.06
	5.24	-34.74		2.748	-11.02
	5.26	-34.74		2.753	-10.94
	5.26	-34.56		2.755	-10.96
	5.28	-34.56		2.759	-10.95
	5.28	-35.27		2.764	-10.98
	5.3	-35.27		2.77	-10.86
	5.3	-35.03		2.776	-10.7
	5.32	-35.03		2.781	-10.63
	5.32	-34.77		2.787	-10.56
	5.34	-34.77		2.793	-10.61
	5.34	-35.39		2.798	-10.59
	5.36	-35.39		2.804	-10.52
	5.36	-34.96		2.81	-10.58
	5.38	-34.96		2.815	-10.39
	5.38	-34.78		2.821	-10.3
	5.4	-34.78		2.821	-10.3
	5.4	-35.1		2.827	-10.49
	5.42	-35.1		2.832	-10.66
	5.42	-34.35		2.838	-10.57
	5.44	-34.35		2.844	-10.65
	5.44	-34.81		2.851	-10.55
	5.46	-34.81		2.857	-10.54
	5.46	-34.91		2.863	-10.4
	5.48	-34.91		2.869	-10.46
	5.48	-34.47		2.875	-10.47
	5.5	-34.47		2.882	-10.6
	5.5	-34.53		2.887	-10.66
	5.52	-34.53		2.888	-10.66
	5.52	-34.7		2.894	-10.69
	5.54	-34.7		2.9	-10.65
	5.54	-34.36		2.907	-10.54
	5.56	-34.36		2.913	-10.48
	5.56	-34.22		2.919	-10.66
	5.58	-34.22		2.925	-10.64
	5.58	-35.06		2.932	-10.69
	5.6	-35.06		2.938	-10.58
	5.6	-34.78		2.944	-10.58
	5.62	-34.78		2.95	-10.8
	5.62	-35.19		2.954	-10.87
	5.64	-35.19		2.957	-10.89
	5.64	-33.88		2.963	-10.7
	5.66	-33.88		2.969	-10.42
	5.66	-35.2		2.975	-10.34
	5.68	-35.2		2.981	-10.43
	5.68	-35.18		2.988	-10.62
	5.7	-35.18		2.994	-10.61
	5.7	-34.51		3	-10.52
	5.72	-34.51		3.006	-10.36
	5.72	-35.25		3.013	-10.4
	5.74	-35.25		3.019	-10.41
	5.74	-34.69		3.02	-10.4
	5.76	-34.69		3.025	-10.39
	5.76	-34.71		3.031	-10.49
	5.78	-34.71		3.038	-10.52
	5.78	-34.55		3.044	-10.42
	5.8	-34.55		3.05	-10.41
	5.8	-34.5		3.056	-10.41
	5.82	-34.5		3.063	-10.39
	5.82	-34.71		3.069	-10.55
	5.84	-34.71		3.075	-10.52
	5.84	-35.02		3.081	-10.58
	5.86	-35.02		3.087	-10.53
	5.86	-34.71		3.088	-10.52
	5.88	-34.71		3.094	-10.55
	5.88	-33.95		3.1	-10.53
	5.9	-33.95		3.106	-10.52
	5.9	-34.2		3.112	-10.51
	5.92	-34.2		3.119	-10.58
	5.92	-34.61		3.125	-10.66
	5.94	-34.61		3.131	-10.66
	5.94	-34.91		3.137	-10.75
	5.96	-34.91		3.144	-10.84
	5.96	-34.73		3.15	-10.85
	5.98	-34.73		3.153	-10.86
	5.98	-34.85		3.156	-10.86
	6	-34.85		3.162	-10.93
	6	-35.03		3.169	-11.01
	6.02	-35.03		3.175	-11.02
	6.02	-34.77		3.181	-11.07
	6.04	-34.77		3.187	-11.07
	6.04	-34.78		3.194	-11.05
	6.06	-34.78		3.2	-10.89
	6.06	-35.49		3.219	-10.9
	6.08	-35.49		3.237	-10.88
	6.08	-34.27		3.273	-10.87
	6.1	-34.27		3.286	-10.87
	6.1	-35.17		3.31	-10.96
	6.12	-35.17		3.347	-10.93
	6.12	-34.71		3.352	-10.92
	6.14	-34.71		3.359	-10.9
	6.14	-34.39		3.37	-11.05
	6.16	-34.39		3.382	-11.09
	6.16	-34.42		3.394	-10.93
	6.18	-34.42		3.396	-10.97
	6.18	-34.89		3.398	-10.87
	6.2	-34.89		3.4	-10.98
	6.2	-34.89		3.402	-10.97
	6.22	-34.89		3.404	-11.01
	6.22	-34.58		3.406	-11.04
	6.24	-34.58		3.408	-11.04
	6.24	-34.6		3.41	-11.03
	6.26	-34.6		3.412	-11.02
	6.26	-35.13		3.414	-10.99
	6.28	-35.13		3.416	-11.02
	6.28	-34.38		3.418	-11
	6.3	-34.38		3.419	-11
	6.3	-35.2		3.42	-11.03
	6.32	-35.2		3.423	-11.06
	6.32	-34.55		3.424	-11.06
	6.34	-34.55		3.426	-10.96
	6.34	-34.6		3.428	-11.05
	6.36	-34.6		3.43	-11.12
	6.36	-34.86		3.433	-11.07
	6.38	-34.86		3.434	-11.07
	6.38	-34.99		3.437	-11.06
	6.4	-34.99		3.438	-11.04
	6.4	-34.23		3.441	-11.05
	6.42	-34.23		3.443	-11.07
	6.42	-34.62		3.445	-11.09
	6.44	-34.62		3.447	-11.14
	6.44	-34.07		3.449	-11.1
	6.46	-34.07		3.451	-11.05
	6.46	-34.97		3.453	-11.05
	6.48	-34.97		3.455	-11.14
	6.48	-34.32		3.457	-11.15
	6.5	-34.32		3.459	-11.15
	6.5	-34.5		3.461	-11.07
	6.52	-34.5		3.463	-11.12
	6.52	-34.53		3.465	-11.12
	6.54	-34.53		3.467	-11.09
	6.54	-35.01		3.469	-11.13
	6.56	-35.01		3.471	-11.16
	6.56	-34.97		3.473	-11.11
	6.58	-34.97		3.475	-11.07
	6.58	-34.98		3.477	-11.1
	6.6	-34.98		3.479	-11.1
	6.6	-34.45		3.481	-11.13
	6.62	-34.45		3.483	-11.13
	6.62	-34.37		3.485	-11.12
	6.64	-34.37		3.485	-11.12
	6.64	-34.61		3.487	-11.16
	6.66	-34.61		3.489	-11.19
	6.66	-34.57		3.491	-11.2
	6.68	-34.57		3.493	-11.17
	6.68	-34.74		3.495	-11.18
	6.7	-34.74		3.497	-11.16
	6.7	-34.37		3.499	-11.18
	6.72	-34.37		3.501	-11.15
	6.72	-34.49		3.503	-11.19
	6.74	-34.49		3.505	-11.21
	6.74	-34.52		3.507	-11.24
	6.76	-34.52		3.509	-11.21
	6.76	-34.58		3.511	-11.22
	6.78	-34.58		3.513	-11.24
	6.78	-35.12		3.515	-11.23
	6.8	-35.12		3.517	-11.22
	6.8	-34.69		3.519	-11.23
	6.82	-34.69		3.521	-11.18
	6.82	-34.32		3.523	-11.18
	6.84	-34.32		3.525	-11.18
	6.84	-34.36		3.527	-11.24
	6.86	-34.36		3.529	-11.22
	6.86	-34.72		3.531	-11.25
	6.88	-34.72		3.533	-11.25
	6.88	-34.56		3.535	-11.25
	6.9	-34.56		3.537	-11.22
	6.9	-34.97		3.539	-11.27
	6.92	-34.97		3.541	-11.31
	6.92	-34.32		3.543	-11.34
	6.94	-34.32		3.545	-11.3
	6.94	-34.26		3.547	-11.35
	6.96	-34.26		3.549	-11.35
	6.96	-35.11		3.551	-11.34
	6.98	-35.11		3.552	-11.35
	6.98	-34.73		3.553	-11.36
	7	-34.73		3.555	-11.34
	7	-34.47		3.557	-11.33
	7.02	-34.47		3.559	-11.36
	7.02	-34.82		3.561	-11.4
	7.04	-34.82		3.563	-11.39
	7.04	-34.9		3.565	-11.37
	7.06	-34.9		3.567	-11.34
	7.06	-34.77		3.569	-11.33
	7.08	-34.77		3.571	-11.27
	7.08	-34.4		3.574	-11.25
	7.1	-34.4		3.575	-11.27
	7.1	-34.95		3.578	-11.24
	7.12	-34.95		3.579	-11.16
	7.12	-34.97		3.582	-11.15
	7.14	-34.97		3.583	-11.14
	7.14	-34.36		3.585	-11.12
	7.16	-34.36		3.588	-11.04
	7.16	-35.28		3.589	-11.02
	7.18	-35.28		3.592	-11.02
	7.18	-34.74		3.593	-11.02
	7.2	-34.74		3.596	-10.98
	7.2	-34.68		3.598	-10.99
	7.22	-34.68		3.6	-11.06
	7.22	-34.93		3.602	-11.09
	7.24	-34.93		3.604	-11.13
	7.24	-34.87		3.606	-11.11
	7.26	-34.87		3.608	-11.09
	7.26	-34.12		3.61	-11.12
	7.28	-34.12		3.612	-11.1
	7.28	-34.84		3.614	-11.15
	7.3	-34.84		3.616	-11.15
	7.3	-34.99		3.618	-11.14
	7.32	-34.99		3.618	-11.14
	7.32	-34.73		3.62	-11.09
	7.34	-34.73		3.622	-11.06
	7.34	-34.64		3.624	-11.01
	7.36	-34.64		3.626	-11.04
	7.36	-34.74		3.628	-11.02
	7.38	-34.74		3.63	-11.05
	7.38	-34.31		3.632	-11.05
	7.4	-34.31		3.634	-11.01
	7.4	-34.55		3.636	-10.84
	7.42	-34.55		3.638	-10.68
	7.42	-34.62		3.64	-10.58
	7.44	-34.62		3.642	-10.6
	7.44	-34.5		3.644	-10.53
	7.46	-34.5		3.646	-10.57
	7.46	-34.44		3.649	-10.71
	7.48	-34.44		3.651	-10.73
	7.48	-33.88		3.654	-10.72
	7.5	-33.88		3.656	-10.68
	7.5	-34.77		3.659	-10.7
	7.52	-34.77		3.661	-10.61
	7.52	-34.78		3.664	-10.67
	7.54	-34.78		3.666	-10.69
	7.54	-35.04		3.668	-10.71
	7.56	-35.04		3.67	-10.82
	7.56	-34.34		3.671	-10.83
	7.58	-34.34		3.673	-10.84
	7.58	-34.52		3.674	-10.87
	7.6	-34.52		3.675	-10.84
	7.6	-34.08		3.677	-10.81
	7.62	-34.08		3.678	-10.82
	7.62	-34.01		3.68	-10.78
	7.64	-34.01		3.681	-10.78
	7.64	-34.88		3.683	-10.85
	7.66	-34.88		3.684	-10.89
	7.66	-33.9		3.684	-10.87
	7.68	-33.9		3.685	-10.84
	7.68	-34.01		3.687	-10.83
	7.7	-34.01		3.688	-10.81
	7.7	-34.65		3.69	-10.81
	7.72	-34.65		3.691	-10.77
	7.72	-34.26		3.693	-10.76
	7.74	-34.26		3.694	-10.79
	7.74	-34.09		3.696	-10.7
	7.76	-34.09		3.697	-10.66
	7.76	-34.75		3.699	-10.64
	7.78	-34.75		3.7	-10.61
	7.78	-34.35		3.701	-10.61
	7.8	-34.35		3.703	-10.65
	7.8	-34.13		3.704	-10.7
	7.82	-34.13		3.706	-10.73
	7.82	-33.76		3.707	-10.73
	7.84	-33.76		3.709	-10.69
	7.84	-34.35		3.71	-10.72
	7.86	-34.35		3.711	-10.67
	7.86	-34.4		3.713	-10.69
	7.88	-34.4		3.714	-10.74
	7.88	-34.62		3.716	-10.71
	7.9	-34.62		3.717	-10.73
	7.9	-34.98		3.719	-10.73
	7.92	-34.98		3.72	-10.71
	7.92	-34.51		3.722	-10.71
	7.94	-34.51		3.723	-10.72
	7.94	-34.78		3.725	-10.68
	7.96	-34.78		3.726	-10.72
	7.96	-34.83		3.727	-10.68
	7.98	-34.83		3.729	-10.65
	7.98	-33.6		3.73	-10.64
	8	-33.6		3.732	-10.63
	8	-34.04		3.733	-10.7
	8.02	-34.04		3.735	-10.71
	8.02	-34.4		3.736	-10.74
	8.04	-34.4		3.737	-10.78
	8.04	-34.43		3.739	-10.81
	8.06	-34.43		3.74	-10.79
	8.06	-35.05		3.742	-10.77
	8.08	-35.05		3.743	-10.76
	8.08	-34.51		3.745	-10.76
	8.1	-34.51		3.746	-10.77
	8.1	-34.5		3.748	-10.72
	8.12	-34.5		3.749	-10.7
	8.12	-33.96		3.75	-10.69
	8.14	-33.96		3.751	-10.68
	8.14	-35.44		3.752	-10.68
	8.16	-35.44		3.753	-10.71
	8.16	-35.68		3.755	-10.72
	8.18	-35.68		3.756	-10.75
	8.18	-35.54		3.758	-10.8
	8.2	-35.54		3.759	-10.81
	8.2	-36.06		3.761	-10.73
	8.22	-36.06		3.762	-10.73
	8.22	-35.88		3.763	-10.7
	8.24	-35.88		3.765	-10.72
	8.24	-36.03		3.766	-10.76
	8.26	-36.03		3.768	-10.76
	8.26	-35.21		3.769	-10.79
	8.28	-35.21		3.771	-10.84
	8.28	-35.68		3.772	-10.85
	8.3	-35.68		3.774	-10.86
	8.3	-34.5		3.775	-10.83
	8.32	-34.5		3.776	-10.78
	8.32	-34.7		3.778	-10.79
	8.34	-34.7		3.779	-10.8
	8.34	-34.87		3.781	-10.83
	8.36	-34.87		3.782	-10.83
	8.36	-34.95		3.784	-10.87
	8.38	-34.95		3.785	-10.88
	8.38	-34.41		3.786	-10.88
	8.4	-34.41		3.788	-10.85
	8.4	-35.36		3.789	-10.84
	8.42	-35.36		3.791	-10.84
	8.42	-34.79		3.792	-10.82
	8.44	-34.79		3.794	-10.75
	8.44	-34.46		3.795	-10.84
	8.46	-34.46		3.797	-10.81
	8.46	-35.07		3.798	-10.79
	8.48	-35.07		3.8	-10.85
	8.48	-34.7		3.801	-10.86
	8.5	-34.7		3.802	-10.87
	8.5	-34.43		3.804	-10.85
	8.52	-34.43		3.805	-10.86
	8.52	-34.83		3.807	-10.85
	8.54	-34.83		3.808	-10.83
	8.54	-34.99		3.81	-10.86
	8.56	-34.99		3.811	-10.85
	8.56	-34.59		3.812	-10.85
	8.58	-34.59		3.814	-10.85
	8.58	-34.35		3.815	-10.86
	8.6	-34.35		3.817	-10.85
	8.6	-34.83		3.817	-10.85
	8.62	-34.83		3.818	-10.84
	8.62	-34.18		3.82	-10.85
	8.64	-34.18		3.821	-10.81
	8.64	-35.02		3.823	-10.8
	8.66	-35.02		3.824	-10.8
	8.66	-35.46		3.826	-10.76
	8.68	-35.46		3.827	-10.75
	8.68	-35.21		3.828	-10.73
	8.7	-35.21		3.83	-10.79
	8.7	-34.01		3.831	-10.83
	8.72	-34.01		3.833	-10.94
	8.72	-34.92		3.834	-10.86
	8.74	-34.92		3.836	-10.86
	8.74	-34.49		3.837	-10.84
	8.76	-34.49		3.838	-10.86
	8.76	-35.34		3.84	-10.81
	8.78	-35.34		3.841	-10.85
	8.78	-34.21		3.848	-10.81
	8.8	-34.21		3.855	-10.81
	8.8	-35.57		3.862	-10.81
	8.82	-35.57		3.869	-10.82
	8.82	-35.22		3.876	-10.89
	8.84	-35.22		3.883	-10.94
	8.84	-34.08		3.884	-10.94
	8.86	-34.08		3.89	-10.88
	8.86	-35.15		3.897	-10.64
	8.88	-35.15		3.904	-10.55
	8.88	-34.57		3.911	-10.7
	8.9	-34.57		3.918	-10.76
	8.9	-34.17		3.925	-10.72
	8.92	-34.17		3.932	-10.65
	8.92	-34.3		3.939	-10.72
	8.94	-34.3		3.946	-10.81
	8.94	-34.71		3.95	-10.76
	8.96	-34.71		3.953	-10.74
	8.96	-34.57		3.96	-10.83
	8.98	-34.57		3.967	-10.76
	8.98	-34.47		3.973	-10.78
	9	-34.47		3.98	-10.81
	9	-34.68		3.987	-10.86
	9.02	-34.68		3.994	-10.96
	9.02	-35.57		4.001	-11
	9.04	-35.57		4.008	-10.95
	9.04	-35.18		4.015	-10.95
	9.06	-35.18		4.016	-10.96
	9.06	-34.92		4.022	-10.98
	9.08	-34.92		4.029	-10.93
	9.08	-34.73		4.036	-10.94
	9.1	-34.73		4.043	-11.01
	9.1	-34.61		4.05	-11.11
	9.12	-34.61		4.057	-11.05
	9.12	-34.98		4.064	-11.17
	9.14	-34.98		4.071	-11.03
	9.14	-34.47		4.078	-11.01
	9.16	-34.47		4.083	-11.02
	9.16	-34.34		4.089	-11.04
	9.18	-34.34		4.1	-10.99
	9.18	-34.7		4.112	-10.92
	9.2	-34.7		4.123	-10.95
	9.2	-34.83		4.134	-10.94
	9.22	-34.83		4.146	-10.9
	9.22	-34.92		4.149	-10.93
	9.24	-34.92		4.157	-10.98
	9.24	-35.62		4.168	-11.08
	9.26	-35.62		4.18	-11.07
	9.26	-35.66		4.191	-10.88
	9.28	-35.66		4.202	-10.86
	9.28	-36.05		4.214	-10.87
	9.3	-36.05		4.216	-10.86
	9.3	-35.19		4.225	-10.8
	9.32	-35.19		4.236	-10.7
	9.32	-35.04		4.248	-10.63
	9.34	-35.04		4.259	-10.5
	9.34	-34.91		4.27	-10.53
	9.36	-34.91		4.282	-10.5
	9.36	-34.56		4.282	-10.5
	9.38	-34.56		4.293	-10.4
	9.38	-34.87		4.304	-10.47
	9.4	-34.87		4.316	-10.42
	9.4	-34.8		4.327	-10.34
	9.42	-34.8		4.338	-10.39
	9.42	-34.83		4.348	-10.4
	9.44	-34.83		4.349	-10.4
	9.44	-35.12		4.361	-10.44
	9.46	-35.12		4.372	-10.48
	9.46	-35.12		4.383	-10.51
	9.48	-35.12		4.395	-10.55
	9.48	-34.92		4.406	-10.68
	9.5	-34.92		4.415	-10.74
	9.5	-34.66		4.417	-10.74
	9.52	-34.66		4.429	-10.72
	9.52	-35.01		4.44	-10.69
	9.54	-35.01		4.451	-10.59
	9.54	-34.56		4.463	-10.46
	9.56	-34.56		4.474	-10.42
	9.56	-34.98		4.481	-10.36
	9.58	-34.98		4.485	-10.33
	9.58	-35.13		4.497	-10.35
	9.6	-35.13		4.508	-10.34
	9.6	-34.95		4.519	-10.43
	9.62	-34.95		4.531	-10.33
	9.62	-34.77		4.538	-10.47
	9.64	-34.77		4.546	-10.49
	9.64	-34.96		4.548	-10.47
	9.66	-34.96		4.554	-10.39
	9.66	-34.85		4.561	-10.45
	9.68	-34.85		4.569	-10.49
	9.68	-34.84		4.577	-10.57
	9.7	-34.84		4.584	-10.48
	9.7	-34.62		4.592	-10.43
	9.72	-34.62		4.599	-10.5
	9.72	-34.75		4.607	-10.42
	9.74	-34.75		4.614	-10.47
	9.74	-34.41		4.615	-10.47
	9.76	-34.41		4.622	-10.38
	9.76	-34.54		4.63	-10.45
	9.78	-34.54		4.638	-10.42
	9.78	-34.44		4.645	-10.51
	9.8	-34.44		4.653	-10.49
	9.8	-34.77		4.661	-10.42
	9.82	-34.77		4.668	-10.45
	9.82	-35.37		4.676	-10.41
	9.84	-35.37		4.68	-10.43
	9.84	-35.22		4.683	-10.46
	9.86	-35.22		4.691	-10.58
	9.86	-34.54		4.699	-10.61
	9.88	-34.54		4.706	-10.71
	9.88	-35.06		4.714	-10.74
	9.9	-35.06		4.722	-10.64
	9.9	-35.26		4.726	-10.57
	9.92	-35.26		4.729	-10.52
	9.92	-34.85		4.737	-10.47
	9.94	-34.85		4.745	-10.5
	9.94	-35.46		4.752	-10.59
	9.96	-35.46		4.752	-10.59
	9.96	-34.65		4.76	-10.56
	9.98	-34.65		4.777	-10.79
	9.98	-35.1		4.777	-10.79
	10	-35.1		4.795	-10.65
	10	-34.94		4.803	-10.58
	10.02	-34.94		4.812	-10.63
	10.02	-35.11		4.828	-10.61
	10.04	-35.11		4.83	-10.6
	10.04	-35.79		4.847	-10.58
	10.06	-35.79		4.854	-10.52
	10.06	-35.21		4.864	-10.44
	10.08	-35.21		4.879	-10.49
	10.08	-35.32		4.882	-10.5
	10.1	-35.32		4.899	-10.37
	10.1	-35.29		4.905	-10.36
	10.12	-35.29		4.917	-10.42
	10.12	-35.45		4.93	-10.53
	10.14	-35.45		4.934	-10.55
	10.14	-34.99		4.952	-10.72
	10.16	-34.99		4.955	-10.73
	10.16	-35.02		4.969	-10.71
	10.18	-35.02		4.981	-10.73
	10.18	-34.89		4.986	-10.72
	10.2	-34.89		5.004	-10.59
	10.2	-35.93		5.006	-10.56
	10.22	-35.93		5.021	-10.47
	10.22	-35.54		5.032	-10.43
	10.24	-35.54		5.039	-10.44
	10.24	-36.33		5.056	-10.77
	10.26	-36.33		5.057	-10.78
	10.26	-36.39		5.074	-10.72
	10.28	-36.39		5.083	-10.67
	10.28	-36.01		5.091	-10.66
	10.3	-36.01		5.108	-10.7
	10.3	-36.01		5.108	-10.7
	10.32	-36.01		5.126	-10.65
	10.32	-35.2		5.134	-10.59
	10.34	-35.2		5.143	-10.56
	10.34	-36.12		5.159	-10.44
	10.36	-36.12		5.161	-10.43
	10.36	-36.19		5.178	-10.42
	10.38	-36.19		5.185	-10.35
	10.38	-36.36		5.196	-10.31
	10.4	-36.36		5.21	-10.44
	10.4	-35.96		5.213	-10.45
	10.42	-35.96		5.23	-10.44
	10.42	-36.12		5.235	-10.47
	10.44	-36.12		5.248	-10.64
	10.44	-36.04		5.261	-10.63
	10.46	-36.04		5.265	-10.65
	10.46	-35.53		5.283	-10.85
	10.48	-35.53		5.286	-10.89
	10.48	-36.34		5.3	-10.98
	10.5	-36.34		5.312	-10.95
	10.5	-35.47		5.318	-10.88
	10.52	-35.47		5.335	-10.72
	10.52	-35.73		5.337	-10.68
	10.54	-35.73		5.352	-10.55
	10.54	-35.86		5.363	-10.54
	10.56	-35.86		5.37	-10.57
	10.56	-36		5.387	-10.59
	10.58	-36		5.388	-10.6
	10.58	-35.88		5.392	-10.64
	10.6	-35.88		5.396	-10.86
	10.6	-36.11		5.4	-10.83
	10.62	-36.11		5.405	-10.81
	10.62	-36.13		5.409	-10.79
	10.64	-36.13		5.413	-10.91
	10.64	-36.16		5.414	-10.91
	10.66	-36.16		5.418	-10.97
	10.66	-35.49		5.422	-10.85
	10.68	-35.49		5.427	-10.83
	10.68	-35.77		5.431	-10.74
	10.7	-35.77		5.435	-10.63
	10.7	-36.05		5.439	-10.59
	10.72	-36.05		5.44	-10.59
	10.72	-36.45		5.444	-10.6
	10.74	-36.45		5.448	-10.49
	10.74	-35.88		5.453	-10.55
	10.76	-35.88		5.457	-10.58
	10.76	-36.21		5.461	-10.5
	10.78	-36.21		5.465	-10.42
	10.78	-36.84		5.466	-10.4
	10.8	-36.84		5.47	-10.39
	10.8	-35.83		5.474	-10.39
	10.82	-35.83		5.479	-10.41
	10.82	-36.59		5.483	-10.49
	10.84	-36.59		5.488	-10.47
	10.84	-36.09		5.49	-10.5
	10.86	-36.09		5.492	-10.53
	10.86	-37.23		5.496	-10.56
	10.88	-37.23		5.501	-10.51
	10.88	-37.6		5.505	-10.57
	10.9	-37.6		5.509	-10.61
	10.9	-37.25		5.514	-10.72
	10.92	-37.25		5.515	-10.75
	10.92	-37.15		5.518	-10.75
	10.94	-37.15		5.522	-10.57
	10.94	-36.99		5.527	-10.62
	10.96	-36.99		5.531	-10.51
	10.96	-38.02		5.535	-10.47
	10.98	-38.02		5.54	-10.44
	10.98	-36.53		5.541	-10.43
	11	-36.53		5.544	-10.41
	11	-37.05		5.549	-10.44
	11.02	-37.05		5.553	-10.37
	11.02	-36.44		5.557	-10.32
	11.04	-36.44		5.562	-10.3
	11.04	-36.65		5.566	-10.18
	11.06	-36.65		5.566	-10.17
	11.06	-36.89		5.57	-10.13
	11.08	-36.89		5.575	-10.29
	11.08	-37.1		5.579	-10.36
	11.1	-37.1		5.583	-10.24
	11.1	-36.71		5.588	-10.38
	11.12	-36.71		5.592	-10.56
	11.12	-36.43		5.592	-10.57
	11.14	-36.43		5.596	-10.6
	11.14	-37.14		5.601	-10.64
	11.16	-37.14		5.605	-10.66
	11.16	-36.62		5.61	-10.64
	11.18	-36.62		5.614	-10.57
	11.18	-37.24		5.617	-10.58
	11.2	-37.24		5.618	-10.58
	11.2	-37.39		5.623	-10.52
	11.22	-37.39		5.627	-10.52
	11.22	-37.6		5.631	-10.6
	11.24	-37.6		5.636	-10.47
	11.24	-36.58		5.64	-10.39
	11.26	-36.58		5.643	-10.43
	11.26	-36.15		5.644	-10.47
	11.28	-36.15		5.649	-10.49
	11.28	-36.59		5.653	-10.49
	11.3	-36.59		5.657	-10.57
	11.3	-37.54		5.662	-10.67
	11.32	-37.54		5.666	-10.7
	11.32	-36.67		5.668	-10.66
	11.34	-36.67		5.67	-10.62
	11.34	-36.91		5.675	-10.7
	11.36	-36.91		5.679	-10.87
	11.36	-37.45		5.684	-10.77
	11.38	-37.45		5.688	-10.92
	11.38	-37.63		5.692	-10.88
	11.4	-37.63		5.694	-10.85
	11.4	-37.12		5.697	-10.78
	11.42	-37.12		5.701	-10.83
	11.42	-38.47		5.705	-10.86
	11.44	-38.47		5.71	-10.79
	11.44	-38.25		5.714	-10.8
	11.46	-38.25		5.718	-10.79
	11.46	-38.72		5.719	-10.78
	11.48	-38.72		5.723	-10.68
	11.48	-37.42		5.727	-10.72
	11.5	-37.42		5.731	-10.67
	11.5	-37.84		5.736	-10.73
	11.52	-37.84		5.74	-10.79
	11.52	-36.9		5.745	-10.69
	11.54	-36.9		5.745	-10.69
	11.54	-36.59		5.749	-10.77
	11.56	-36.59		5.753	-10.84
	11.56	-36.88		5.764	-10.81
	11.58	-36.88		5.77	-10.73
	11.58	-36.78		5.774	-10.7
	11.6	-36.78		5.784	-10.76
	11.6	-36.41		5.794	-10.96
	11.62	-36.41		5.795	-10.96
	11.62	-36.57		5.805	-10.8
	11.64	-36.57		5.815	-10.75
	11.64	-36.69		5.821	-10.77
	11.66	-36.69		5.825	-10.82
	11.66	-38.5		5.835	-10.72
	11.68	-38.5		5.846	-10.68
	11.68	-39.03		5.846	-10.67
	11.7	-39.03		5.856	-10.66
	11.7	-39.6		5.866	-10.77
	11.72	-39.6		5.872	-10.78
	11.72	-39.71		5.876	-10.76
	11.74	-39.71		5.887	-10.7
	11.74	-40.86		5.897	-10.59
	11.76	-40.86		5.897	-10.59
	11.76	-40.55		5.907	-10.63
	11.78	-40.55		5.917	-10.43
	11.78	-39.86		5.923	-10.48
	11.8	-39.86		5.928	-10.47
	11.8	-40.46		5.938	-10.29
	11.82	-40.46		5.948	-10.04
	11.82	-40.96		5.948	-10.04
	11.84	-40.96		5.958	-10.14
	11.84	-39.17		5.969	-10.11
	11.86	-39.17		5.974	-10.12
	11.86	-38.93		5.979	-10.12
	11.88	-38.93		5.989	-10.08
	11.88	-41.52		5.999	-9.97
	11.9	-41.52		5.999	-9.97
	11.9	-39.73		6.01	-10.03
	11.92	-39.73		6.02	-10.08
	11.92	-41.93		6.025	-10.07
	11.94	-41.93		6.03	-10.05
	11.94	-40.33		6.04	-9.96
	11.96	-40.33		6.05	-9.86
	11.96	-41.54		6.051	-9.86
	11.98	-41.54		6.061	-10.06
	11.98	-40.53		6.071	-10.15
	12	-40.53		6.075	-10.22
	12	-39.6		6.081	-10.27
	12.02	-39.6		6.092	-10.18
	12.02	-40.19		6.101	-10.25
	12.04	-40.19		6.102	-10.26
	12.04	-39.31		6.112	-10.12
	12.06	-39.31		6.122	-10.03
	12.06	-40.77		6.126	-9.99
	12.08	-40.77		6.133	-9.95
	12.08	-40.73		6.143	-9.9
	12.1	-40.73		6.152	-9.83
	12.1	-41.89		6.153	-9.83
	12.12	-41.89		6.163	-9.94
	12.12	-40.6		6.174	-10.08
	12.14	-40.6		6.177	-10.11
	12.14	-41.75		6.184	-10.19
	12.16	-41.75		6.194	-10.14
	12.16	-42.09		6.203	-10.17
	12.18	-42.09		6.204	-10.18
	12.18	-38.91		6.215	-10.38
	12.2	-38.91		6.225	-10.44
	12.2	-41.4		6.228	-10.49
	12.22	-41.4		6.235	-10.45
	12.22	-40.92		6.245	-10.21
	12.24	-40.92		6.254	-10.11
	12.24	-39.85		6.256	-10.11
	12.26	-39.85		6.266	-10.21
	12.26	-40.76		6.276	-10.35
	12.28	-40.76		6.279	-10.36
	12.28	-40.98		6.286	-10.36
	12.3	-40.98		6.297	-10.33
	12.3	-40.44		6.305	-10.3
	12.32	-40.44		6.307	-10.27
	12.32	-40.95		6.317	-10.01
	12.34	-40.95		6.327	-9.98
	12.34	-41.72		6.33	-9.98
	12.36	-41.72		6.332	-10
	12.36	-41.19		6.337	-10.05
	12.38	-41.19		6.341	-10.06
	12.38	-40.72		6.346	-10.21
	12.4	-40.72		6.351	-10.25
	12.4	-41.2		6.355	-10.35
	12.42	-41.2		6.356	-10.35
	12.42	-41.02		6.36	-10.34
	12.44	-41.02		6.365	-10.33
	12.44	-41.42		6.37	-10.1
	12.46	-41.42		6.374	-9.9
	12.46	-39.99		6.379	-10.52
	12.48	-39.99		6.381	-10.48
	12.48	-41.92		6.384	-10.38
	12.5	-41.92		6.388	-10.35
	12.5	-40.62		6.393	-10.27
	12.52	-40.62		6.398	-10.29
	12.52	-39.09		6.402	-10.16
	12.54	-39.09		6.406	-10.24
	12.54	-40.98		6.407	-10.25
	12.56	-40.98		6.412	-10.2
	12.56	-40.54		6.416	-10.33
	12.58	-40.54		6.421	-10.12
	12.58	-41.45		6.426	-10.21
	12.6	-41.45		6.43	-10.21
	12.6	-42.71		6.432	-10.19
	12.62	-42.71		6.435	-10.14
	12.62	-40.59		6.44	-10.13
	12.64	-40.59		6.444	-10.13
	12.64	-41.81		6.449	-10.1
	12.66	-41.81		6.454	-10.14
	12.66	-40.93		6.457	-10.22
	12.68	-40.93		6.458	-10.24
	12.68	-42.26		6.463	-10.29
	12.7	-42.26		6.468	-10.26
	12.7	-41.82		6.472	-10.22
	12.72	-41.82		6.477	-10.27
	12.72	-41.95		6.482	-10.25
	12.74	-41.95		6.483	-10.25
	12.74	-41.04		6.486	-10.26
	12.76	-41.04		6.491	-10.29
	12.76	-39.86		6.496	-10.28
	12.78	-39.86		6.501	-10.24
	12.78	-40.17		6.505	-10.16
	12.8	-40.17		6.508	-10.09
	12.8	-40.36		6.51	-10.05
	12.82	-40.36		6.515	-10.05
	12.82	-39.88		6.519	-10.03
	12.84	-39.88		6.524	-10.06
	12.84	-38.98		6.529	-10.07
	12.86	-38.98		6.533	-10.17
	12.86	-39.81		6.534	-10.17
	12.88	-39.81		6.538	-10.2
	12.88	-40.11		6.543	-10.14
	12.9	-40.11		6.547	-10.24
	12.9	-39.42		6.552	-10.06
	12.92	-39.42		6.557	-10.15
	12.92	-37.77		6.559	-10.16
	12.94	-37.77		6.561	-10.17
	12.94	-38.26		6.566	-10.09
	12.96	-38.26		6.571	-10.11
	12.96	-39.12		6.575	-10.24
	12.98	-39.12		6.58	-10.23
	12.98	-38.96		6.585	-10.06
	13	-38.96		6.585	-10.06
	13	-39.87		6.589	-10.17
	13.02	-39.87		6.594	-10.07
	13.02	-39.56		6.599	-10.02
	13.04	-39.56		6.603	-10.08
	13.04	-39.49		6.608	-9.96
	13.06	-39.49		6.61	-9.93
	13.06	-40.52		6.613	-9.93
	13.08	-40.52		6.617	-9.9
	13.08	-39.77		6.622	-9.98
	13.1	-39.77		6.627	-9.99
	13.1	-40.58		6.632	-10.08
	13.12	-40.58		6.635	-10.12
	13.12	-40.15		6.636	-10.12
	13.14	-40.15		6.641	-9.97
	13.14	-41.52		6.646	-9.91
	13.16	-41.52		6.65	-9.92
	13.16	-40.08		6.655	-10.09
	13.18	-40.08		6.66	-10.13
	13.18	-40.53		6.661	-10.15
	13.2	-40.53		6.664	-10.22
	13.2	-40.1		6.669	-10.33
	13.22	-40.1		6.674	-10.27
	13.22	-40.58		6.678	-10.27
	13.24	-40.58		6.683	-10.28
	13.24	-39.46		6.686	-10.25
	13.26	-39.46		6.688	-10.24
	13.26	-39.3		6.692	-10.3
	13.28	-39.3		6.697	-10.1
	13.28	-38.97		6.702	-10.13
	13.3	-38.97		6.706	-10.04
	13.3	-39.02		6.711	-10.17
	13.32	-39.02		6.712	-10.18
	13.32	-39.34		6.716	-10.23
	13.34	-39.34		6.72	-10.02
	13.34	-39.08		6.725	-10.03
	13.36	-39.08		6.73	-10.01
	13.36	-38.55		6.734	-10
	13.38	-38.55		6.737	-10
	13.38	-38.36		6.739	-10
	13.4	-38.36		6.744	-10.02
	13.4	-38.75		6.748	-10.17
	13.42	-38.75		6.753	-9.96
	13.42	-38.14		6.758	-10.05
	13.44	-38.14		6.762	-9.92
	13.44	-38.57		6.763	-9.91
	13.46	-38.57		6.767	-9.86
	13.46	-38.8		6.772	-10.12
	13.48	-38.8		6.777	-9.94
	13.48	-38.33		6.781	-9.93
	13.5	-38.33		6.786	-9.93
	13.5	-37.74		6.788	-9.89
	13.52	-37.74		6.791	-9.86
	13.52	-38.08		6.795	-9.88
	13.54	-38.08		6.8	-9.89
	13.54	-38.29		6.805	-9.92
	13.56	-38.29		6.809	-10.05
	13.56	-38.99		6.814	-10.07
	13.58	-38.99		6.814	-10.07
	13.58	-39.36		6.819	-10.03
	13.6	-39.36		6.823	-10.18
	13.6	-39.63		6.828	-10.2
	13.62	-39.63		6.833	-10.17
	13.62	-40.04		6.837	-10.19
	13.64	-40.04		6.839	-10.17
	13.64	-39.2		6.842	-10.12
	13.66	-39.2		6.847	-10.11
	13.66	-39.09		6.851	-10.16
	13.68	-39.09		6.856	-10.25
	13.68	-38.67		6.861	-10.23
	13.7	-38.67		6.865	-10.13
	13.7	-38.93		6.865	-10.13
	13.72	-38.93		6.867	-10.2
	13.72	-37.66		6.869	-10.31
	13.74	-37.66		6.87	-10.29
	13.74	-38.45		6.872	-10.25
	13.76	-38.45		6.874	-10.17
	13.76	-39.41		6.875	-10.14
	13.78	-39.41		6.877	-10.22
	13.78	-38.81		6.879	-10.18
	13.8	-38.81		6.88	-10.22
	13.8	-37.85		6.882	-10.25
	13.82	-37.85		6.884	-10.23
	13.82	-39.07		6.885	-10.22
	13.84	-39.07		6.887	-10.34
	13.84	-37.96		6.889	-10.39
	13.86	-37.96		6.89	-10.44
	13.86	-38		6.89	-10.45
	13.88	-38		6.892	-10.47
	13.88	-38.44		6.894	-10.39
	13.9	-38.44		6.895	-10.25
	13.9	-38.22		6.897	-10.12
	13.92	-38.22		6.899	-10.1
	13.92	-38.61		6.9	-10.05
	13.94	-38.61		6.902	-9.99
	13.94	-38.01		6.904	-10.11
	13.96	-38.01		6.905	-10.21
	13.96	-39.98		6.907	-10.16
	13.98	-39.98		6.908	-10.21
	13.98	-39.04		6.91	-10.32
	14	-39.04		6.912	-10.32
	14	-39.73		6.913	-10.35
	14.02	-39.73		6.915	-10.38
	14.02	-40.21		6.915	-10.38
	14.04	-40.21		6.917	-10.4
	14.04	-39.9		6.918	-10.39
	14.06	-39.9		6.92	-10.33
	14.06	-40.95		6.922	-10.37
	14.08	-40.95		6.923	-10.41
	14.08	-38.05		6.925	-10.43
	14.1	-38.05		6.927	-10.42
	14.1	-38.34		6.928	-10.45
	14.12	-38.34		6.93	-10.43
	14.12	-38.01		6.932	-10.44
	14.14	-38.01		6.933	-10.44
	14.14	-38.68		6.935	-10.47
	14.16	-38.68		6.937	-10.37
	14.16	-38.03		6.938	-10.34
	14.18	-38.03		6.94	-10.32
	14.18	-37.59		6.941	-10.39
	14.2	-37.59		6.942	-10.42
	14.2	-37.46		6.943	-10.37
	14.22	-37.46		6.945	-10.27
	14.22	-38.43		6.947	-10.18
	14.24	-38.43		6.948	-10.14
	14.24	-37.76		6.95	-10.22
	14.26	-37.76		6.952	-10.3
	14.26	-37.19		6.953	-10.34
	14.28	-37.19		6.955	-10.36
	14.28	-37.14		6.957	-10.35
	14.3	-37.14		6.958	-10.36
	14.3	-37.05		6.96	-10.46
	14.32	-37.05		6.962	-10.48
	14.32	-37.54		6.963	-10.58
	14.34	-37.54		6.965	-10.48
	14.34	-36.81		6.966	-10.44
	14.36	-36.81		6.966	-10.44
	14.36	-37.5		6.968	-10.45
	14.38	-37.5		6.97	-10.55
	14.38	-36.07		6.971	-10.53
	14.4	-36.07		6.973	-10.5
	14.4	-37.17		6.975	-10.49
	14.42	-37.17		6.976	-10.51
	14.42	-37.29		6.978	-10.49
	14.44	-37.29		6.98	-10.35
	14.44	-37.04		6.981	-10.29
	14.46	-37.04		6.983	-10.17
	14.46	-36.86		6.985	-10.27
	14.48	-36.86		6.986	-10.36
	14.48	-36.27		6.988	-10.3
	14.5	-36.27		6.99	-10.18
	14.5	-36.11		6.991	-10.24
	14.52	-36.11		6.992	-10.28
	14.52	-36.13		6.993	-10.4
	14.54	-36.13		6.995	-10.42
	14.54	-36.14		6.996	-10.45
	14.56	-36.14		6.998	-10.43
	14.56	-36.97		7	-10.48
	14.58	-36.97		7.001	-10.37
	14.58	-35.82		7.003	-10.28
	14.6	-35.82		7.005	-10.28
	14.6	-36.74		7.006	-10.31
	14.62	-36.74		7.009	-10.29
	14.62	-37.48		7.011	-10.28
	14.64	-37.48		7.014	-10.18
	14.64	-37.52		7.017	-10.21
	14.66	-37.52		7.017	-10.21
	14.66	-37.97		7.019	-10.17
	14.68	-37.97		7.022	-10.15
	14.68	-40.65		7.024	-10.28
	14.7	-40.65		7.027	-10.35
	14.7	-41.97		7.03	-10.41
	14.72	-41.97		7.032	-10.33
	14.72	-42.48		7.035	-10.19
	14.74	-42.48		7.037	-10.17
	14.74	-40.82		7.04	-10.13
	14.76	-40.82		7.042	-10.11
	14.76	-41.04		7.043	-10.12
	14.78	-41.04		7.045	-10.28
	14.78	-39.91		7.048	-10.3
	14.8	-39.91		7.05	-10.29
	14.8	-40.69		7.053	-10.23
	14.82	-40.69		7.055	-10.17
	14.82	-42.43		7.058	-10.14
	14.84	-42.43		7.061	-10.24
	14.84	-40.79		7.063	-10.29
	14.86	-40.79		7.066	-10.29
	14.86	-41.16		7.068	-10.22
	14.88	-41.16		7.068	-10.22
	14.88	-40.15		7.071	-10.25
	14.9	-40.15		7.073	-10.23
	14.9	-41.46		7.076	-10.27
	14.92	-41.46		7.079	-10.26
	14.92	-41.77		7.081	-10.31
	14.94	-41.77		7.084	-10.27
	14.94	-41.67		7.086	-10.15
	14.96	-41.67		7.089	-10.2
	14.96	-40.88		7.092	-10.28
	14.98	-40.88		7.094	-10.35
	14.98	-42.62		7.094	-10.37
	15	-42.62		7.097	-10.44
	15	-42.38		7.099	-10.52
	15.02	-42.38		7.102	-10.38
	15.02	-41.51		7.105	-10.27
	15.04	-41.51		7.107	-10.36
	15.04	-43.17		7.11	-10.29
	15.06	-43.17		7.112	-10.13
	15.06	-39.96		7.115	-10.22
	15.08	-39.96		7.117	-10.24
	15.08	-43.51		7.119	-10.26
	15.1	-43.51		7.12	-10.26
	15.1	-42.74		7.123	-10.22
	15.12	-42.74		7.125	-10.21
	15.12	-40.05		7.128	-10.26
	15.14	-40.05		7.13	-10.21
	15.14	-42.33		7.133	-10.13
	15.16	-42.33		7.136	-10.08
	15.16	-42.99		7.138	-10.1
	15.18	-42.99		7.141	-10.03
	15.18	-42.07		7.143	-10.09
	15.2	-42.07		7.145	-10.14
	15.2	-40.56		7.146	-10.19
	15.22	-40.56		7.148	-10.15
	15.22	-43.55		7.151	-10.25
	15.24	-43.55		7.154	-10.32
	15.24	-40.62		7.156	-10.36
	15.26	-40.62		7.159	-10.24
	15.26	-44.9		7.161	-10.27
	15.28	-44.9		7.164	-10.31
	15.28	-41.98		7.167	-10.24
	15.3	-41.98		7.169	-10.25
	15.3	-41.3		7.17	-10.28
	15.32	-41.3		7.172	-10.35
	15.32	-42.09		7.174	-10.52
	15.34	-42.09		7.177	-10.4
	15.34	-40.76		7.179	-10.39
	15.36	-40.76		7.182	-10.52
	15.36	-40.69		7.185	-10.44
	15.38	-40.69		7.187	-10.49
	15.38	-39.95		7.19	-10.4
	15.4	-39.95		7.192	-10.45
	15.4	-43.31		7.195	-10.38
	15.42	-43.31		7.195	-10.36
	15.42	-42.4		7.198	-10.27
	15.44	-42.4		7.2	-10.26
	15.44	-42.88		7.203	-10.17
	15.46	-42.88		7.205	-10.08
	15.46	-41.6		7.208	-10.27
	15.48	-41.6		7.211	-10.42
	15.48	-41.97		7.213	-10.59
	15.5	-41.97		7.216	-10.46
	15.5	-43.56		7.218	-10.58
	15.52	-43.56		7.221	-10.5
	15.52	-41.86		7.221	-10.5
	15.54	-41.86		7.223	-10.46
	15.54	-43.24		7.226	-10.59
	15.56	-43.24		7.229	-10.64
	15.56	-44.54		7.231	-10.63
	15.58	-44.54		7.234	-10.66
	15.58	-42.33		7.236	-10.56
	15.6	-42.33		7.239	-10.58
	15.6	-42.18		7.242	-10.58
	15.62	-42.18		7.244	-10.63
	15.62	-42.11		7.246	-10.56
	15.64	-42.11		7.247	-10.55
	15.64	-42.2		7.249	-10.5
	15.66	-42.2		7.252	-10.59
	15.66	-40.41		7.254	-10.58
	15.68	-40.41		7.257	-10.59
	15.68	-43.53		7.26	-10.4
	15.7	-43.53		7.262	-10.39
	15.7	-43.05		7.265	-10.47
	15.72	-43.05		7.267	-10.45
	15.72	-44.62		7.27	-10.39
	15.74	-44.62		7.272	-10.3
	15.74	-42.8		7.273	-10.26
	15.76	-42.8		7.275	-10.2
	15.76	-43.97		7.278	-10.38
	15.78	-43.97		7.28	-10.51
	15.78	-43.88		7.283	-10.55
	15.8	-43.88		7.285	-10.63
	15.8	-40.19		7.288	-10.55
	15.82	-40.19		7.291	-10.7
	15.82	-41.7		7.293	-10.8
	15.84	-41.7		7.297	-10.83
	15.84	-41.16		7.297	-10.83
	15.86	-41.16		7.301	-10.72
	15.86	-40.81		7.305	-10.77
	15.88	-40.81		7.309	-10.63
	15.88	-43.18		7.313	-10.58
	15.9	-43.18		7.317	-10.51
	15.9	-42.95		7.321	-10.51
	15.92	-42.95		7.323	-10.55
	15.92	-41.55		7.325	-10.61
	15.94	-41.55		7.329	-10.63
	15.94	-40.54		7.333	-10.64
	15.96	-40.54		7.337	-10.64
	15.96	-41.6		7.341	-10.77
	15.98	-41.6		7.345	-10.76
	15.98	-41.97		7.348	-10.62
	16	-41.97		7.349	-10.61
	16	-42.27		7.353	-10.57
	16.02	-42.27		7.357	-10.49
	16.02	-41.41		7.36	-10.64
	16.04	-41.41		7.364	-10.64
	16.04	-41.3		7.368	-10.45
	16.06	-41.3		7.372	-10.54
	16.06	-42.99		7.374	-10.53
	16.08	-42.99		7.376	-10.51
	16.08	-44.96		7.38	-10.38
	16.1	-44.96		7.384	-10.5
	16.1	-43.25		7.388	-10.45
	16.12	-43.25		7.392	-10.45
	16.12	-40.32		7.396	-10.49
	16.14	-40.32		7.399	-10.47
	16.14	-43.59		7.4	-10.46
	16.16	-43.59		7.404	-10.46
	16.16	-41.85		7.408	-10.67
	16.18	-41.85		7.412	-10.68
	16.18	-41.71		7.416	-10.4
	16.2	-41.71		7.42	-10.55
	16.2	-44.23		7.424	-10.54
	16.22	-44.23		7.428	-10.53
	16.22	-39.89		7.432	-10.56
	16.24	-39.89		7.436	-10.78
	16.24	-42.39		7.44	-10.82
	16.26	-42.39		7.444	-10.92
	16.26	-41.99		7.447	-10.91
	16.28	-41.99		7.451	-10.77
	16.28	-40.77		7.455	-10.75
	16.3	-40.77		7.459	-10.76
	16.3	-42.07		7.463	-10.84
	16.32	-42.07		7.467	-10.89
	16.32	-42.3		7.471	-11.03
	16.34	-42.3		7.475	-11.05
	16.34	-42.52		7.479	-11.09
	16.36	-42.52		7.483	-11
	16.36	-39.76		7.487	-10.9
	16.38	-39.76		7.491	-10.83
	16.38	-42.77		7.491	-10.83
	16.4	-42.77		7.495	-10.84
	16.4	-41.65		7.499	-10.7
	16.42	-41.65		7.503	-10.71
	16.42	-40.73		7.507	-10.78
	16.44	-40.73		7.511	-10.76
	16.44	-42.6		7.515	-10.78
	16.46	-42.6		7.519	-10.9
	16.46	-41.23		7.523	-10.95
	16.48	-41.23		7.527	-11
	16.48	-41.19		7.531	-11.04
	16.5	-41.19		7.534	-11.06
	16.5	-38.3		7.538	-11.13
	16.52	-38.3		7.542	-11.05
	16.52	-40.37		7.546	-11.03
	16.54	-40.37		7.55	-11
	16.54	-41.69		7.554	-11.1
	16.56	-41.69		7.558	-11.16
	16.56	-41.5		7.562	-11.15
	16.58	-41.5		7.566	-11.09
	16.58	-40.6		7.57	-11.08
	16.6	-40.6		7.574	-11.21
	16.6	-42.78		7.578	-11.18
	16.62	-42.78		7.582	-11.21
	16.62	-42.79		7.583	-11.2
	16.64	-42.79		7.586	-11.15
	16.64	-40.88		7.59	-10.99
	16.66	-40.88		7.594	-11.03
	16.66	-41.56		7.598	-11
	16.68	-41.56		7.602	-10.92
	16.68	-40.65		7.606	-10.85
	16.7	-40.65		7.61	-10.74
	16.7	-42.7		7.614	-10.82
	16.72	-42.7		7.618	-10.87
	16.72	-39.38		7.621	-10.91
	16.74	-39.38		7.625	-10.82
	16.74	-40.73		7.629	-10.86
	16.76	-40.73		7.633	-11.02
	16.76	-41.77		7.637	-10.82
	16.78	-41.77		7.641	-10.76
	16.78	-40.93		7.645	-10.83
	16.8	-40.93		7.649	-10.99
	16.8	-39.27		7.653	-11.03
	16.82	-39.27		7.657	-10.99
	16.82	-40.63		7.661	-11.08
	16.84	-40.63		7.665	-11.18
	16.84	-39.46		7.669	-11.06
	16.86	-39.46		7.673	-11.08
	16.86	-40.34		7.675	-11.07
	16.88	-40.34		7.677	-11.06
	16.88	-40.3		7.681	-10.98
	16.9	-40.3		7.685	-10.84
	16.9	-42.12		7.689	-10.82
	16.92	-42.12		7.693	-10.82
	16.92	-41.22		7.697	-10.84
	16.94	-41.22		7.701	-10.85
	16.94	-42.42		7.705	-10.8
	16.96	-42.42		7.708	-10.81
	16.96	-40.7		7.712	-10.59
	16.98	-40.7		7.716	-10.27
	16.98	-42.11		7.72	-10.47
	17	-42.11		7.722	-10.62
	17	-40.4		7.725	-10.62
	17.02	-40.4		7.727	-10.58
	17.02	-42.28		7.729	-10.47
	17.04	-42.28		7.731	-10.33
	17.04	-39.99		7.733	-10.29
	17.06	-39.99		7.735	-10.42
	17.06	-39.76		7.738	-10.49
	17.08	-39.76		7.74	-10.54
	17.08	-38.99		7.742	-10.52
	17.1	-38.99		7.744	-10.53
	17.1	-42.38		7.746	-10.41
	17.12	-42.38		7.748	-10.4
	17.12	-39.84		7.75	-10.4
	17.14	-39.84		7.753	-10.38
	17.14	-40.22		7.755	-10.44
	17.16	-40.22		7.757	-10.43
	17.16	-40.5		7.759	-10.46
	17.18	-40.5		7.761	-10.4
	17.18	-40.55		7.763	-10.26
	17.2	-40.55		7.765	-10.32
	17.2	-40.18		7.767	-10.31
	17.22	-40.18		7.768	-10.34
	17.22	-41.24		7.77	-10.65
	17.24	-41.24		7.772	-10.7
	17.24	-42.24		7.774	-10.63
	17.26	-42.24		7.776	-10.63
	17.26	-39.82		7.778	-10.42
	17.28	-39.82		7.781	-10.29
	17.28	-39.79		7.783	-10.17
	17.3	-39.79		7.785	-10.07
	17.3	-41.55		7.787	-10.29
	17.32	-41.55		7.789	-10.32
	17.32	-40.57		7.791	-10.24
	17.34	-40.57		7.793	-10.29
	17.34	-40.66		7.796	-10.31
	17.36	-40.66		7.798	-10.26
	17.36	-39.93		7.8	-10.33
	17.38	-39.93		7.802	-10.35
	17.38	-41.25		7.804	-10.45
	17.4	-41.25		7.806	-10.45
	17.4	-42.96		7.808	-10.55
	17.42	-42.96		7.814	-10.44
	17.42	-42.37		7.82	-10.41
	17.44	-42.37		7.826	-10.47
	17.44	-41.53		7.832	-10.27
	17.46	-41.53		7.838	-10.33
	17.46	-40.75		7.844	-10.2
	17.48	-40.75		7.85	-10.27
	17.48	-40.74		7.856	-10.28
	17.5	-40.74		7.859	-10.3
	17.5	-41.43		7.862	-10.32
	17.52	-41.43		7.868	-10.34
	17.52	-41.23		7.874	-10.2
	17.54	-41.23		7.88	-10.03
	17.54	-38.88		7.886	-10.17
	17.56	-38.88		7.892	-10.08
	17.56	-40.45		7.897	-10.17
	17.58	-40.45		7.903	-10.13
	17.58	-41.87		7.909	-10.1
	17.6	-41.87		7.915	-10.13
	17.6	-39.58		7.921	-10.16
	17.62	-39.58		7.927	-10.13
	17.62	-39.7		7.933	-10.05
	17.64	-39.7		7.939	-10.02
	17.64	-40.89		7.945	-10.03
	17.66	-40.89		7.951	-9.95
	17.66	-40.05		7.951	-9.95
	17.68	-40.05		7.957	-9.83
	17.68	-40.7		7.963	-9.68
	17.7	-40.7		7.969	-9.57
	17.7	-42.52		7.975	-9.57
	17.72	-42.52		7.981	-9.75
	17.72	-41.38		7.986	-9.73
	17.74	-41.38		7.992	-9.7
	17.74	-41.31		7.998	-9.77
	17.76	-41.31		8.004	-9.69
	17.76	-41.04		8.01	-9.73
	17.78	-41.04		8.016	-9.88
	17.78	-40.89		8.022	-10
	17.8	-40.89		8.028	-9.92
	17.8	-38.95		8.034	-9.87
	17.82	-38.95		8.04	-9.78
	17.82	-41.46		8.043	-9.71
	17.84	-41.46		8.046	-9.68
	17.84	-42.38		8.052	-10.14
	17.86	-42.38		8.058	-10.24
	17.86	-43.39		8.064	-9.97
	17.88	-43.39		8.07	-9.9
	17.88	-41.12		8.075	-10.03
	17.9	-41.12		8.081	-10
	17.9	-40.93		8.087	-10.01
	17.92	-40.93		8.093	-9.97
	17.92	-42.51		8.099	-9.98
	17.94	-42.51		8.105	-10.07
	17.94	-41.74		8.111	-10.19
	17.96	-41.74		8.117	-10.18
	17.96	-43.52		8.123	-10.09
	17.98	-43.52		8.129	-10.15
	17.98	-42.27		8.135	-10.09
	18	-42.27		8.135	-10.09
	18	-42.68		8.141	-10.06
	18.02	-42.68		8.147	-10.08
	18.02	-41.85		8.153	-10.23
	18.04	-41.85		8.158	-10.14
	18.04	-40.51		8.164	-10.35
	18.06	-40.51		8.17	-10.33
	18.06	-42.83		8.176	-10.21
	18.08	-42.83		8.182	-10.18
	18.08	-42.84		8.188	-10.12
	18.1	-42.84		8.194	-10.03
	18.1	-42.81		8.2	-10.11
	18.12	-42.81		8.206	-10.25
	18.12	-42.97		8.212	-10.38
	18.14	-42.97		8.218	-10.32
	18.14	-40.59		8.224	-10.05
	18.16	-40.59		8.227	-10.01
	18.16	-40.68		8.23	-9.97
	18.18	-40.68		8.234	-10.03
	18.18	-40.98		8.238	-10.11
	18.2	-40.98		8.243	-9.98
	18.2	-42.29		8.247	-10.01
	18.22	-42.29		8.251	-10.14
	18.22	-41.83		8.255	-10.23
	18.24	-41.83		8.26	-10.26
	18.24	-41.63		8.264	-10.25
	18.26	-41.63		8.268	-10.18
	18.26	-44.37		8.273	-10.34
	18.28	-44.37		8.277	-10.49
	18.28	-42.14		8.281	-10.28
	18.3	-42.14		8.285	-9.96
	18.3	-40.73		8.29	-10.07
	18.32	-40.73		8.294	-10.03
	18.32	-43.79		8.298	-10.1
	18.34	-43.79		8.303	-10.06
	18.34	-42.43		8.307	-10.15
	18.36	-42.43		8.311	-10.25
	18.36	-43.01		8.315	-10.2
	18.38	-43.01		8.319	-10.21
	18.38	-42.34		8.32	-10.21
	18.4	-42.34		8.324	-10.09
	18.4	-41.91		8.328	-10.02
	18.42	-41.91		8.332	-10.13
	18.42	-42.1		8.337	-10.13
	18.44	-42.1		8.341	-10.05
	18.44	-42.26		8.345	-10.15
	18.46	-42.26		8.35	-10.13
	18.46	-42.84		8.354	-10.09
	18.48	-42.84		8.358	-10.05
	18.48	-40.04		8.362	-9.92
	18.5	-40.04		8.367	-9.96
	18.5	-42.21		8.371	-9.89
	18.52	-42.21		8.375	-9.93
	18.52	-41.73		8.38	-9.9
	18.54	-41.73		8.384	-9.82
	18.54	-39.91		8.388	-9.82
	18.56	-39.91		8.392	-9.9
	18.56	-40.94		8.397	-9.85
	18.58	-40.94		8.401	-9.9
	18.58	-42.87		8.405	-9.8
	18.6	-42.87		8.411	-9.8
	18.6	-41.4		8.411	-9.8
	18.62	-41.4		8.417	-9.86
	18.62	-40.38		8.422	-9.76
	18.64	-40.38		8.428	-9.77
	18.64	-40.96		8.434	-9.87
	18.66	-40.96		8.439	-9.91
	18.66	-40.11		8.445	-9.78
	18.68	-40.11		8.451	-9.77
	18.68	-41.72		8.456	-9.72
	18.7	-41.72		8.462	-9.97
	18.7	-41.08		8.468	-10.11
	18.72	-41.08		8.473	-10.02
	18.72	-41.03		8.479	-9.89
	18.74	-41.03		8.485	-10
	18.74	-42.67		8.49	-9.91
	18.76	-42.67		8.496	-9.83
	18.76	-42.23		8.502	-10.04
	18.78	-42.23		8.503	-10.02
	18.78	-41.44		8.507	-9.88
	18.8	-41.44		8.513	-9.72
	18.8	-41.26		8.519	-9.93
	18.82	-41.26		8.524	-9.98
	18.82	-40.87		8.53	-10.14
	18.84	-40.87		8.536	-10.15
	18.84	-41.97		8.541	-10.02
	18.86	-41.97		8.547	-10.03
	18.86	-40.38		8.553	-10.09
	18.88	-40.38		8.558	-10.13
	18.88	-40.27		8.564	-10.16
	18.9	-40.27		8.57	-10.2
	18.9	-42.35		8.575	-10.11
	18.92	-42.35		8.581	-10.18
	18.92	-42.09		8.587	-10.16
	18.94	-42.09		8.592	-10.18
	18.94	-40.86		8.595	-10.22
	18.96	-40.86		8.598	-10.28
	18.96	-42.1		8.604	-10.13
	18.98	-42.1		8.609	-10.1
	18.98	-41.3		8.615	-10.28
	19	-41.3		8.621	-10.34
	19	-42.16		8.627	-10.23
	19.02	-42.16		8.632	-10.28
	19.02	-40.06		8.638	-10.42
	19.04	-40.06		8.644	-10.43
	19.04	-42.6		8.649	-10.31
	19.06	-42.6		8.655	-10.32
	19.06	-41.82		8.661	-10.41
	19.08	-41.82		8.666	-10.41
	19.08	-42.04		8.672	-10.39
	19.1	-42.04		8.678	-10.46
	19.1	-41.48		8.683	-10.53
	19.12	-41.48		8.687	-10.54
	19.12	-42.49		8.689	-10.55
	19.14	-42.49		8.695	-10.58
	19.14	-42.76		8.7	-10.67
	19.16	-42.76		8.706	-10.58
	19.16	-41.37		8.712	-10.5
	19.18	-41.37		8.717	-10.44
	19.18	-43.71		8.723	-10.42
	19.2	-43.71		8.729	-10.48
	19.2	-42.55		8.734	-10.55
	19.22	-42.55		8.74	-10.49
	19.22	-40.5		8.746	-10.55
	19.24	-40.5		8.751	-10.41
	19.24	-43.76		8.757	-10.51
	19.26	-43.76		8.763	-10.55
	19.26	-41.24		8.768	-10.64
	19.28	-41.24		8.774	-10.62
	19.28	-42.71		8.779	-10.59
	19.3	-42.71		8.78	-10.59
	19.3	-40.43		8.785	-10.57
	19.32	-40.43		8.791	-10.52
	19.32	-41.26		8.797	-10.6
	19.34	-41.26		8.802	-10.66
	19.34	-41.7		8.808	-10.67
	19.36	-41.7		8.814	-10.72
	19.36	-41.73		8.819	-10.88
	19.38	-41.73		8.825	-10.8
	19.38	-42.88		8.831	-10.96
	19.4	-42.88		8.836	-10.76
	19.4	-43.08		8.842	-10.85
	19.42	-43.08		8.848	-10.64
	19.42	-42.34		8.853	-10.65
	19.44	-42.34		8.859	-10.67
	19.44	-40.83		8.865	-10.59
	19.46	-40.83		8.87	-10.69
	19.46	-41.37		8.871	-10.7
	19.48	-41.37		8.876	-10.7
	19.48	-42.16		8.882	-10.66
	19.5	-42.16		8.887	-10.62
	19.5	-41.37		8.893	-10.53
	19.52	-41.37		8.899	-10.34
	19.52	-42.64		8.904	-10.62
	19.54	-42.64		8.91	-10.65
	19.54	-40.95		8.916	-10.77
	19.56	-40.95		8.921	-10.83
	19.56	-42.53		8.927	-10.71
	19.58	-42.53		8.933	-10.68
	19.58	-40.46		8.938	-10.49
	19.6	-40.46		8.944	-10.46
	19.6	-40.85		8.95	-10.49
	19.62	-40.85		8.955	-10.44
	19.62	-40.88		8.961	-10.47
	19.64	-40.88		8.963	-10.46
	19.64	-41.82		8.967	-10.42
	19.66	-41.82		8.972	-10.36
	19.66	-39.93		8.978	-10.42
	19.68	-39.93		8.984	-10.37
	19.68	-41.51		8.989	-10.35
	19.7	-41.51		8.995	-10.25
	19.7	-42.02		9.001	-10.33
	19.72	-42.02		9.007	-10.38
	19.72	-41.47		9.012	-10.53
	19.74	-41.47		9.018	-10.47
	19.74	-41.37		9.024	-10.26
	19.76	-41.37		9.029	-10.31
	19.76	-41.63		9.035	-10.43
	19.78	-41.63		9.041	-10.45
	19.78	-42.81		9.046	-10.44
	19.8	-42.81		9.052	-10.48
	19.8	-43.04		9.055	-10.44
	19.82	-43.04		9.058	-10.4
	19.82	-41.38		9.063	-10.37
	19.84	-41.38		9.069	-10.24
	19.84	-40.2		9.075	-10.29
	19.86	-40.2		9.08	-10.31
	19.86	-40.71		9.086	-10.4
	19.88	-40.71		9.092	-10.53
	19.88	-41.41		9.097	-10.55
	19.9	-41.41		9.103	-10.36
	19.9	-40.66		9.109	-10.35
	19.92	-40.66		9.114	-10.44
	19.92	-41.6		9.12	-10.45
	19.94	-41.6		9.126	-10.43
	19.94	-42.6		9.131	-10.35
	19.96	-42.6		9.137	-10.35
	19.96	-42.16		9.143	-10.32
[truncated: 6,104 more rows]

## Sheet: Fig 3b
Figure 3b
	Synth. Ice core			Sanbao Cave			Huagapo Cave			Sofular Cave			Black Sea
	Barker et al., (2011)			Cheng et al., (2016)			Burns et al., (2019)			this study			Wegwerth et al., (2020)
	Age	d18O		Age	d18O		Age	d18O		Iscam Age	d13C		Age	SST
	(kyrs BP)	(‰ VSMOW)		(kyrs BP)	(‰ VPDB)		(kyrs BP)	(‰ VPDB)		(kyrs BP)	(‰ VPDB)		(kyrs BP)	(°C)
	126.02	-34.6505		128.7	-10.13		135.647	-13.9725		160.863	-6.35		128.282	9.0489
	126.065	-34.3514		128.7	-10.33		135.7	-14.1235		160.894	-6.04		128.525	8.44654
	126.109	-34.1717		128.7	-10.14		135.753	-14.1979		160.924	-5.22		128.768	7.83433
	126.154	-34.181		128.8	-10.23		135.806	-14.6637		160.954	-5.91		129.012	8.30071
	126.198	-34.0435		128.8	-9.1		135.859	-14.4532		160.985	-5.57		129.255	7.79928
	126.242	-34.06		128.9	-8.41		135.913	-14.6851		161.015	-5.72		129.498	7.31979
	126.287	-34.1864		128.9	-9.61		135.966	-15.1538		161.046	-5.87		129.743	6.41853
	126.331	-34.2296		128.9	-9.26		136.019	-14.7883		161.076	-5.82		129.994	7.07858
	126.376	-34.0567		129	-9.2		136.072	-14.8738		161.107	-6.22		130.245	5.14514
	126.42	-34.2092		129	-9.39		136.125	-14.9031		161.137	-6.26		130.461	6.72503
	126.464	-34.3959		129.1	-9.23		136.178	-14.9413		161.168	-6.12		130.575	5.02015
	126.509	-34.5545		129.1	-9.21		136.231	-14.9363		161.198	-6.07		130.688	6.01333
	126.553	-34.3641		129.1	-9.22		136.285	-15.0157		161.229	-6.43		130.802	3.82949
	126.597	-34.1525		129.2	-9.04		136.338	-15.2972		161.259	-6.74		130.915	4.75629
	126.642	-34.1503		129.2	-8.79		136.391	-15.5241		161.29	-6.67		131.088	5.66053
	126.686	-34.2019		129.3	-8.91		136.444	-15.6057		161.32	-6.67		131.438	5.48491
	126.731	-34.371		129.3	-8.75		136.497	-16.1083		161.351	-6.61		131.789	6.57428
	126.775	-34.2619		129.3	-8.71		136.55	-15.9099		161.381	-6.59		132.139	6.83197
	126.819	-34.1059		129.4	-8.61		136.603	-16.0486		161.412	-6.51		132.49	7.0403
	126.864	-34.1498		129.4	-8.38		136.656	-15.5892		161.442	-6.4		132.841	6.11601
	126.908	-33.9989		129.5	-8.39		136.71	-15.7917		161.473	-6.43		133.191	8.41373
	126.953	-33.8787		129.5	-8.33		136.763	-15.8823		161.503	-6.56		133.542	6.73108
	126.997	-33.8816		129.5	-8.33		136.816	-15.68		161.534	-6.56		133.892	6.09012
	127.041	-33.6507		129.6	-8.05		136.869	-15.5771		161.564	-6.7		134.243	7.07628
	127.086	-33.533		129.6	-7.84		136.922	-15.663		161.595	-6.32		134.506	8.41065
	127.13	-33.1182		129.7	-7.79		136.975	-15.8975		161.625	-5.75		134.681	7.3388
	127.175	-32.9643		129.7	-7.69		137.028	-15.7808		161.656	-6.35		134.944	6.08739
	127.219	-33.004		129.7	-7.43		137.082	-15.7493		161.686	-6.32		135.295	6.97983
	127.263	-32.6464		129.8	-7.16		137.135	-15.7638		161.717	-6.23		135.573	6.49139
	127.308	-32.3162		129.8	-6.96		137.188	-15.4611		161.747	-6.18		135.779	7.31465
	127.352	-31.9406		129.9	-7.07		137.241	-15.688		161.778	-6.86		135.882	7.55638
	127.397	-31.7272		129.9	-7		137.294	-15.818		161.808	-6.96		135.985	9.5717
	127.441	-31.6552		129.9	-6.86		137.347	-16.0799		161.839	-6.71		136.191	8.08013
	127.485	-31.4332		130	-6.9		137.4	-15.9516		161.869	-6.53		136.294	7.89102
	127.53	-31.5092		130	-6.76		137.453	-16.0893		161.9	-6.63		136.397	7.55581
	127.574	-31.563		130.1	-6.6		137.507	-15.8427		161.93	-6.57		136.603	7.16719
	127.618	-31.6142		130.1	-6.73		137.56	-16.122		161.961	-6.69		136.809	6.91614
	127.663	-31.6694		130.1	-6.51		137.613	-16.1895		161.991	-6.92		137.014	8.04026
	127.707	-31.7193		130.2	-6.52		137.666	-16.2966		162.022	-7.12		137.22	7.58548
	127.752	-32.0178		130.2	-6.14		137.719	-16.3319		162.052	-6.77		137.426	8.6331
	127.796	-32.2722		130.3	-6.31		137.772	-16.4745		162.083	-6.15		137.632	6.5462
	127.84	-32.2701		130.3	-6.18		137.825	-16.2234		162.113	-5.97		137.838	6.10781
	127.885	-32.4725		130.3	-6		137.878	-16.183		162.144	-5.85		138.044	7.13156
	127.929	-32.7312		130.4	-6.05		137.932	-16.2463		162.174	-5.84		138.324	6.90515
	127.974	-32.7196		130.4	-6.06		137.985	-16.3457		162.205	-5.77		138.678	5.61763
	128.018	-32.6965		130.4	-5.94		138.038	-16.0436		162.235	-5.65		139.031	6.84188
	128.062	-32.588		130.5	-6.02		138.091	-16.3495		162.266	-5.97		139.385	6.3343
	128.107	-32.6307		130.5	-6		138.144	-16.4356		162.296	-6.09		139.739	7.14559
	128.151	-32.3986		130.6	-5.83		138.197	-15.9096		162.327	-6.21		140.093	7.05871
	128.196	-32.2313		130.6	-6.09		138.25	-16.0385		162.357	-5.99		140.447	7.06116
	128.24	-32.0964		130.6	-6.03		138.304	-15.9522		162.388	-5.43		140.8	6.19158
	128.284	-32.1735		130.7	-6.03		138.357	-16.5068		162.418	-5.52		140.977	6.52774
	128.329	-31.9735		130.7	-6.15		138.41	-15.8871		162.449	-5.74		141.154	6.45484
	128.373	-31.8867		130.7	-5.9		138.463	-15.8274		162.479	-5.93		141.596	6.24609
	128.418	-31.6183		130.8	-5.99		138.516	-15.4323		162.51	-6.19		141.862	6.17348
	128.462	-31.5006		130.8	-5.93		138.569	-15.4654		162.54	-6.28		142.215	5.13886
	128.506	-31.4319		130.9	-5.92		138.622	-15.9372		162.571	-6.21		142.569	5.90382
	128.551	-31.2722		130.9	-5.94		138.675	-16.0032		162.601	-6.03		142.923	6.3004
	128.595	-31.6005		130.9	-5.79		138.729	-16.1228		162.632	-5.81		143.277	5.71387
	128.639	-31.8001		131	-5.67		138.782	-16.132		162.662	-5.83		143.631	5.87102
	128.684	-31.9653		131	-5.7		138.835	-16.595		162.693	-5.83		144.2	5.31737
	128.728	-32.1059		131	-5.69		138.888	-15.934		162.723	-5.98		144.841	4.88562
	128.773	-32.2717		131.1	-5.68		138.941	-16.0098		162.754	-5.51		145.482	4.43083
	128.817	-32.3127		131.3	-5.91		138.994	-15.9018		162.784	-5.6		146.122	6.45004
	128.861	-32.4977		131.4	-5.77		139.047	-15.5894		162.815	-5.46		146.763	5.81058
	128.906	-32.4695		131.5	-5.86		139.101	-15.7288		162.845	-5.67		147.084	5.75135
	128.95	-32.9212		131.6	-5.68		139.154	-15.7628		162.876	-5.95		147.355	6.33987
	128.995	-32.9823		131.7	-5.81		139.207	-15.6371		162.906	-6.12		147.8	5.33316
	129.039	-33.1411		131.8	-5.9		139.26	-15.8326		162.937	-5.99		148.246	5.54019
	129.083	-33.4987		132	-5.87		139.313	-16.3646		162.967	-5.75		148.691	4.58292
	129.128	-33.737		132.1	-5.82		139.366	-16.0592		162.998	-6.4		149.136	4.35624
	129.172	-34.0339		132.2	-5.91		139.419	-16.0478		163.028	-6.7		149.581	5.97542
	129.217	-33.8984		132.3	-6.19		139.472	-16.0899		163.059	-7.01		150.026	5.21623
	129.261	-34.1133		132.4	-6.13		139.526	-15.9517		163.089	-7.35		150.471	4.98762
	129.305	-34.5013		132.5	-6.17		139.579	-15.8108		163.12	-7.2		150.916	5.11538
	129.35	-34.5087		132.6	-6.19		139.632	-15.7894		163.15	-7.19		151.361	5.82701
	129.394	-34.7352		132.7	-6.07		139.685	-16.1287		163.181	-7.16		151.806	4.52356
	129.439	-35.0637		132.8	-6.28		139.738	-16.008		163.211	-7.35		152.185	6.02137
	129.483	-35.089		132.9	-6.29		139.791	-15.7337		163.242	-7.61		152.497	5.18593
	129.527	-35.229		133.1	-6.3		139.844	-15.9967		163.272	-7.85		152.81	3.88537
	129.572	-35.0265		133.2	-6.47		139.897	-16.2705		163.303	-7.79		153.122	5.64581
	129.625	-35.2608		133.3	-6.14		139.951	-15.9403		163.333	-7.96		153.434	5.67047
	129.677	-35.4779		133.4	-6.48		140.004	-16.2399		163.364	-8		153.746	5.44254
	129.729	-35.3452		133.5	-6.25		140.057	-15.831		163.394	-7.96		154.058	6.11381
	129.782	-35.4039		133.6	-6.54		140.11	-16.3673		163.425	-7.74		154.371	5.44542
	129.834	-35.4277		133.7	-6.69		140.163	-16.008		163.455	-8.13		154.683	6.18786
	129.887	-35.7238		133.8	-6.68		140.216	-16.5373		163.486	-8.13		155.434	6.54149
	129.939	-35.5789		133.9	-6.72		140.269	-16.1203		163.516	-8.45		156.623	6.15706
	129.991	-35.3988		134	-6.68		140.323	-16.4079		163.547	-8.42		157.064	6.14585
	130.044	-35.6967		134.2	-6.19		140.376	-16.799		163.577	-8.68		157.505	4.57228
	130.096	-35.6858		134.3	-6.09		140.429	-16.927		163.608	-8.32		157.946	4.6113
	130.149	-35.7527		134.4	-5.86		140.482	-16.4919		163.638	-8.08		158.541	6.81287
	130.201	-35.8847		134.5	-5.96		140.535	-16.6474		163.669	-7.9		159.29	7.39746
	130.253	-35.9734		134.6	-6.12		140.588	-16.7327		163.699	-8.04		160.039	8.46935
	130.306	-36.1999		134.7	-6.21		140.641	-16.6949		163.73	-7.88		160.607	5.95569
	130.358	-35.9756		134.8	-6.07		140.694	-16.4746		163.76	-7.88		161.176	5.962
	130.411	-36.1319		134.9	-6.06		140.748	-16.5155		163.791	-7.61		161.744	6.15448
	130.463	-36.4174		135	-6.18		140.801	-16.3428		163.821	-7.62		162.029	7.4589
	130.515	-36.4893		135.1	-6.41		140.854	-16.6562		163.852	-7.05		162.313	9.07527
	130.568	-36.6587		135.3	-6.22		140.907	-16.7736		163.882	-7.17		162.823	6.62295
	130.62	-36.6977		135.4	-6.31		140.96	-16.6733		163.913	-7.17		163.314	6.61116
	130.673	-36.9901		135.5	-6.29		141.013	-16.8175		163.943	-7.29		163.805	6.46157
	130.725	-37.2086		135.6	-6.22		141.066	-16.7851		163.974	-6.93		164.296	6.70702
	130.777	-37.1173		135.7	-6.28		141.12	-16.6639		164.004	-6.83		164.786	6.72454
	130.83	-37.3842		135.8	-6.6		141.173	-17.5875		164.035	-6.72		165.07	5.42581
	130.882	-37.4811		135.9	-6.72		141.226	-17.4583		164.065	-6.58		165.285	5.59515
	130.935	-37.6278		136	-6.99		141.279	-17.4595		164.096	-6.59		165.499	7.07052
	130.987	-37.8271		136.1	-7.22		141.332	-17.5745		164.126	-6.29		165.607	4.88382
	131.039	-37.8339		136.2	-7.23		141.385	-16.779		164.157	-6.46		165.714	5.24129
	131.092	-38.2018		136.3	-7.18		141.438	-17.6745		164.187	-6.62		165.822	4.68569
	131.144	-38.133		136.4	-8.04		141.491	-17.8454		164.218	-6.76		165.929	5.11851
	131.196	-38.0776		136.5	-7.71		141.545	-17.2855		164.248	-6.75		166.036	5.43782
	131.249	-38.1456		136.6	-7.87		141.598	-17.0657		164.279	-6.72		166.144	5.64106
	131.301	-38.0994		136.6	-7.87		141.651	-17.6164		164.309	-6.81		166.251	6.58287
	131.354	-37.9883		136.7	-7.94		141.704	-17.2929		164.34	-6.5		166.358	8.09645
	131.406	-37.9184		136.8	-7.85		141.757	-17.0156		164.37	-6.4		166.466	8.33757
	131.458	-37.9018		136.9	-7.67		141.81	-17.4725		164.4	-6.13		166.573	7.79335
	131.511	-38.1157		136.9	-7.92		141.863	-17.4137		164.431	-6.21		166.674	9.598
	131.563	-37.9944		137	-7.81		141.916	-16.8764		164.461	-6.42		166.775	7.42608
	131.616	-37.9258		137.1	-7.63		142.023	-16.0252		164.492	-6.33		166.877	4.47013
	131.668	-37.943		137.2	-7.61		142.076	-16.4491		164.522	-6.52		166.978	5.46763
	131.72	-37.9196		137.2	-7.71		142.129	-16.3294		164.553	-6.54		167.079	5.66648
	131.773	-38.0823		137.3	-7.78		142.182	-16.7549		164.583	-6.77		167.18	4.51577
	131.825	-38.1385		137.4	-7.61		142.235	-16.7372		164.614	-6.62		167.282	7.14429
	131.878	-38.2443		137.5	-7.71		142.288	-16.4307		164.644	-6.42		167.383	5.44861
	131.93	-38.3662		137.5	-7.56		142.342	-16.0891		164.675	-6.78		167.484	6.27037
	131.982	-38.4824		137.6	-7.74		142.395	-16.4671		164.705	-6.85		167.585	5.37311
	132.035	-38.7343		137.7	-7.57		142.448	-16.4457		164.787	-6.8		167.736	5.35105
	132.087	-39.1503		137.8	-7.76		142.501	-16.3626		164.868	-6.94		167.936	7.58044
	132.14	-39.2928		137.8	-7.55		142.554	-16.006		164.95	-6.97		168.136	4.73035
	132.192	-39.275		137.9	-7.62		142.607	-16.7564		165.032	-7.02		168.336	4.91847
	132.244	-38.9951		138	-7.29		142.66	-17.1021		165.113	-7.03		168.536	4.53223
	132.297	-38.9295		138.1	-7.33		142.713	-16.9108		165.195	-7.03		168.777	6.27924
	132.349	-38.9974		138.1	-7.66		142.767	-16.3935		165.276	-7.16		168.881	3.30941
	132.402	-38.9703		138.2	-7.52		142.82	-16.4874		165.358	-7.23		168.984	4.28454
	132.454	-38.9454		138.3	-7.4		142.873	-17.053		165.439	-7.02		169.478	5.13973
	132.506	-38.8895		138.4	-7.37		142.926	-17.2726		165.521	-7.08		169.65	7.00247
	132.559	-38.7452		138.4	-7.43		142.979	-16.8815		165.602	-7.27		169.757	6.22364
	132.611	-38.6917		138.5	-7.42		143.032	-17.3001		165.684	-7.22		169.837	3.37905
	132.664	-38.6739		138.6	-7.17		143.085	-16.7378		165.765	-7.63		169.917	2.60879
	132.716	-38.6503		138.7	-7.14		143.139	-16.7646		165.847	-7.67		170.007	3.62849
	132.768	-38.3685		138.7	-7.48		143.192	-16.647		165.928	-7.52		170.185	4.41893
	132.821	-38.0583		138.8	-7.45		143.245	-17.0966		166.01	-7.66		170.363	5.05977
	132.873	-38.0114		138.9	-7.36		143.298	-16.6128		166.091	-7.55		170.57	5.4841
	132.925	-38.1764		138.9	-7		143.351	-16.9182		166.173	-7.77		170.802	5.91278
	132.978	-38.5092		138.9	-6.94		143.404	-16.6484		166.254	-7.81		171.177	6.3992
	133.03	-38.7641		138.9	-6.6		143.457	-16.8428		166.336	-7.73		171.464	5.39867
	133.083	-38.9056		138.9	-6.67		143.51	-16.7451		166.417	-7.44		171.652	4.64278
	133.135	-39.0434		138.9	-7.04		143.564	-16.8284		166.499	-7.45		171.84	4.67634
	133.187	-39.099		138.9	-6.94		143.617	-16.4974		166.58	-7.54		172.036	4.20999
	133.24	-38.9632		138.9	-7.24		143.67	-16.6157		166.662	-7.57		172.379	3.8999
	133.292	-39.0132		138.9	-7.26		143.723	-16.5466		166.743	-7.93		172.722	2.80133
	133.345	-39.1083		138.9	-7.63		143.776	-16.5149		166.825	-7.98		173.065	3.52295
	133.397	-39.1517		139	-7.75		143.829	-16.4164		166.906	-7.96		173.407	4.92551
	133.449	-39.164		139	-8.13		143.882	-16.2076		166.988	-7.82		173.75	3.7305
	133.502	-39.2565		139	-8		143.989	-16.2487		167.069	-7.66		174.093	5.1966
	133.554	-39.1717		139	-7.92		144.042	-16.8084		167.151	-7.79		174.436	6.42792
	133.607	-39.0303		139	-8.05		144.095	-15.7214		167.314	-8.2		174.778	5.48324
	133.659	-38.8481		139	-8.14		144.148	-16.7332		167.477	-7.9		175.038	6.61667
	133.711	-38.6919		139	-8		144.201	-16.1962		167.64	-7.76		175.299	4.3041
	133.764	-38.581		139	-8.14		144.254	-16.7778		167.803	-8.11		175.559	6.15748
	133.816	-38.4445		139	-8.21		144.307	-16.377		167.966	-7.94		175.82	4.97989
	133.869	-38.3265		139	-8.14		144.361	-16.3359		168.129	-7.72		176.08	7.30647
	133.921	-38.2183		139	-8.1		144.414	-16.7972		168.292	-7.62		176.341	6.76089
	133.973	-38.4222		139	-8.18		144.467	-16.6119		168.455	-7.73		176.676	7.18939
	134.026	-38.5603		139	-7.86		144.52	-16.7327		168.618	-8.18		177.084	7.25147
	134.078	-38.471		139	-8.05		144.573	-16.502		168.781	-8.5		177.491	7.61848
	134.131	-38.3485		139	-8.28		144.626	-16.6796		168.944	-8.6		177.899	5.02639
	134.183	-38.3235		139	-8.3		144.679	-16.8099		169.107	-8.54		178.307	8.03482
	134.235	-38.512		139	-8.07		144.732	-16.4713		169.27	-8.31		178.715	7.21195
	134.288	-38.8292		139.1	-8.04		144.786	-16.6374		169.433	-8.98		179.155	8.05783
	134.34	-39.0905		139.1	-7.9		144.839	-16.834		169.596	-8.38		179.596	8.39501
	134.393	-39.2971		139.1	-7.94		144.892	-16.3302		169.759	-8.81		180.099	6.3671
	134.445	-39.3789		139.2	-8.44		144.945	-16.6956		169.923	-9.2		180.639	6.5081
	134.497	-39.3785		139.3	-8.2		144.967	-16.1436		170.086	-8.33		181.179	6.20123
	134.55	-39.3671		139.4	-8.28		144.988	-16.6458		170.249	-8.47		181.719	6.1036
	134.602	-39.3917		139.4	-8.33		145.01	-15.8046		170.412	-7.64		182.259	6.49196
	134.654	-39.6482		139.5	-8.15		145.031	-16.532		170.575	-6.96		182.799	7.25906
	134.707	-39.6871		139.6	-8.51		145.053	-16.3566		170.738	-6.98		183.339	8.93432
	134.759	-39.6086		139.7	-8.14		145.075	-16.5636		170.901	-6.89		183.879	8.74104
	134.812	-39.6975		139.8	-8.31		145.096	-15.8072		171.064	-6.19
	134.864	-39.8404		139.8	-8.36		145.118	-16.4824		171.227	-6.44
	134.916	-39.8679		139.9	-8.5		145.14	-15.1941		171.39	-6.49
	134.969	-39.7147		140	-8.25		145.161	-16.1393		171.553	-7.34
	135.021	-39.6656		140.1	-8.41		145.183	-15.5296		171.716	-7.64
	135.074	-39.6766		140.1	-8.39		145.204	-16.2354		171.879	-8.29
	135.126	-39.6625		140.2	-8.37		145.226	-15.1313		172.042	-7.09
	135.178	-39.8062		140.3	-8.41		145.248	-15.8441		172.205	-7.54
	135.231	-40.1091		140.4	-8.56		145.269	-15.0803		172.368	-7.23
	135.283	-40.3806		140.4	-8.51		145.291	-15.6235		172.411	-7.46
	135.336	-40.5072		140.5	-8.55		145.313	-15.7612		172.454	-7.35
	135.388	-40.4959		140.6	-8.8		145.334	-15.6718		172.497	-8.17
	135.44	-40.6021		140.7	-8.77		145.356	-15.4475		172.54	-7.94
	135.493	-40.795		140.8	-8.62		145.377	-15.4373		172.583	-6.34
	135.545	-40.9598		140.8	-8.76		145.399	-15.6938		172.626	-6.04
	135.598	-41.0565		140.9	-8.75		145.421	-15.6495		172.669	-6.92
	135.65	-41.1835		141	-8.82		145.442	-15.8678		172.707	-6.75
	135.702	-41.3768		141.1	-8.45		145.464	-16.0532		172.711	-7.26
	135.755	-41.4337		141.1	-8.25		145.486	-16.2212		172.712	-7.26
	135.807	-41.3841		141.2	-8.64		145.507	-16.6903		172.715	-7.3
	135.86	-41.2766		141.3	-8.66		145.529	-16.0106		172.718	-7.96
	135.912	-40.9756		141.4	-8.97		145.55	-16.6914		172.722	-8.18
	135.964	-40.5214		141.5	-9.13		145.572	-17.0477		172.726	-7.25
	136.017	-40.2764		141.5	-9.29		145.594	-16.94		172.729	-7.05
	136.069	-40.1996		141.6	-9.26		145.615	-16.7981		172.733	-6.78
	136.113	-40.0209		141.7	-9.21		145.637	-17.0745		172.733	-6.77
	136.153	-39.6803		141.8	-9.18		145.658	-16.5292		172.737	-6.86
	136.193	-39.2911		141.8	-8.99		145.68	-16.3661		172.74	-6.86
	136.232	-38.9696		141.9	-8.76		145.702	-16.4153		172.744	-6.71
	136.272	-38.7662		142	-8.91		145.723	-16.2668		172.748	-6.77
	136.311	-38.6401		142.1	-9.09		145.745	-16.7051		172.751	-6.66
	136.351	-38.5017		142.1	-9.13		145.767	-16.7477		172.755	-6.65
	136.391	-38.3958		142.2	-9.22		145.788	-16.6483		172.755	-6.64
	136.43	-38.4153		142.3	-9.12		145.81	-16.397		172.759	-6.36
	136.47	-38.5964		142.4	-9.15		145.831	-16.5244		172.762	-6.44
	136.51	-38.9302		142.5	-9.28		145.853	-16.4682		172.766	-6.31
	136.549	-39.2593		142.5	-9.15		145.875	-16.5789		172.77	-6.16
	136.589	-39.3836		142.6	-9.5		145.896	-16.4963		172.774	-5.97
	136.628	-39.4727		142.7	-9.09		145.918	-16.5802		172.776	-6
	136.668	-39.6739		142.8	-9.31		145.94	-16.8893		172.777	-6.08
	136.708	-40.0242		142.8	-9.14		145.961	-16.4543		172.781	-5.95
	136.747	-40.4273		142.9	-9.16		145.983	-16.4232		172.785	-6.21
	136.787	-40.7251		143	-9.06		146.004	-16.5112		172.788	-6.1
	136.827	-40.8829		143.1	-9.07		146.026	-16.7149		172.792	-5.96
	136.866	-40.8643		143.1	-9.12		146.048	-16.8586		172.796	-6.05
	136.906	-40.8182		143.2	-9.4		146.069	-17.1661		172.798	-5.99
	136.946	-40.8424		143.3	-9.41		146.091	-16.9111		172.799	-5.9
	136.985	-40.824		143.4	-9.53		146.113	-17.2017		172.803	-5.99
	137.025	-40.7041		143.5	-9.34		146.134	-17.2095		172.807	-6.09
	137.064	-40.4885		143.5	-9.38		146.156	-16.9698		172.81	-6.09
	137.104	-40.2096		143.6	-8.6		146.177	-16.7845		172.814	-5.91
	137.144	-39.9342		143.7	-8.61		146.199	-16.681		172.818	-5.99
	137.183	-39.633		143.8	-8.99		146.221	-16.7445		172.819	-5.99
	137.223	-39.3424		143.8	-9.15		146.242	-16.9175		172.821	-5.95
	137.263	-39.1138		143.9	-9.54		146.264	-16.4437		172.825	-6.05
	137.302	-38.8988		144	-9.35		146.285	-16.6679		172.829	-6.21
	137.342	-38.7		144.1	-9.22		146.307	-16.1618		172.832	-6.17
	137.381	-38.555		144.1	-9.42		146.329	-16.4329		172.836	-6.27
	137.421	-38.5175		144.2	-9.41		146.35	-15.958		172.84	-6.29
	137.461	-38.5129		144.3	-9.47		146.372	-16.1961		172.84	-6.28
	137.5	-38.4676		144.4	-9.36		146.394	-16.0094		172.843	-6.18
	137.54	-38.4168		144.5	-9.49		146.415	-15.9235		172.847	-6.19
	137.58	-38.3919		144.5	-9.61		146.437	-15.9233		172.851	-6.35
	137.619	-38.4324		144.6	-9.53		146.458	-15.7897		172.854	-6.34
	137.659	-38.6395		144.7	-9.69		146.48	-15.7247		172.858	-6.36
	137.698	-38.9299		144.8	-9.82		146.502	-15.5776		172.862	-6.41
	137.738	-39.1923		144.8	-9.75		146.523	-15.8151		172.862	-6.41
	137.778	-39.3934		144.9	-9.93		146.545	-15.7226		172.865	-6.39
	137.817	-39.4759		145	-9.73		146.567	-15.8604		172.869	-6.37
	137.857	-39.5134		145.1	-9.73		146.588	-15.5895		172.873	-6.43
	137.897	-39.5741		145.1	-9.59		146.61	-15.8657		172.876	-6.63
	137.936	-39.6749		145.2	-9.57		146.631	-15.7798		172.88	-6.68
	137.976	-39.8264		145.3	-9.36		146.653	-15.8966		172.883	-6.58
	138.015	-39.9651		145.4	-9.45		146.675	-15.7721		172.884	-6.57
	138.055	-40.0438		145.5	-9.26		146.696	-15.8		172.887	-6.44
	138.095	-40.0718		145.5	-9.59		146.718	-15.9417		172.891	-6.43
	138.134	-40.0393		145.6	-9.36		146.74	-16.1472		172.895	-6.48
	138.174	-40.0053		145.7	-9.38		146.761	-15.9782		172.898	-6.48
	138.214	-40.0037		145.8	-9.5		146.783	-15.9661		172.902	-6.54
	138.253	-40.0482		145.8	-9.5		146.804	-15.7883		172.905	-6.6
	138.293	-40.165		145.9	-9.51		146.826	-16.0222		172.906	-6.62
	138.332	-40.2959		146	-9.67		146.848	-15.6511		172.909	-6.64
	138.372	-40.3901		146.1	-9.59		146.869	-15.2049		172.913	-6.84
	138.412	-40.4889		146.2	-9.54		146.891	-15.5173		172.917	-7.15
	138.451	-40.652		146.2	-9.57		146.912	-15.7274		172.92	-7.33
	138.491	-40.8167		146.3	-9.63		146.934	-15.8516		172.924	-7.73
	138.531	-40.8798		146.4	-9.61		146.956	-16.2443		172.926	-7.97
	138.57	-40.9012		146.5	-9.68		146.977	-15.9567		172.928	-8.1
	138.61	-40.9487		146.5	-9.56		146.999	-15.7956		172.931	-8.41
	138.649	-41.0492		146.6	-9.81		147.021	-15.6488		172.935	-8.15
	138.689	-41.2622		146.7	-9.74		147.042	-15.7051		172.939	-8.19
	138.729	-41.4831		146.8	-9.82		147.062	-15.4505		172.942	-8.11
	138.768	-41.545		146.8	-9.78		147.079	-15.4098		172.946	-7.96
	138.808	-41.4616		146.9	-10.1		147.097	-15.217		172.948	-7.9
	138.848	-41.2915		147	-9.85		147.115	-15.3955		172.95	-7.82
	138.887	-41.1101		147.1	-10.13		147.132	-15.3271		172.953	-7.6
	138.927	-40.9863		147.2	-10.12		147.15	-15.1755		172.957	-7.66
	138.966	-40.8731		147.2	-10.27		147.168	-14.9626		172.961	-7.58
	139.006	-40.6665		147.3	-10.43		147.185	-15.078		172.964	-7.82
	139.05	-40.4157		147.4	-10.78		147.203	-14.8563		172.968	-7.57
	139.104	-40.2426		147.5	-10.55		147.221	-14.7432		172.969	-7.49
	139.157	-40.1455		147.5	-10.08		147.238	-14.7209		172.972	-7.38
	139.211	-40.0934		147.6	-9.93		147.256	-14.7		172.975	-7.32
	139.265	-40.0183		147.7	-9.64		147.274	-14.6631		172.979	-7.44
	139.318	-39.8334		147.8	-9.55		147.291	-14.7461		172.983	-7.58
	139.372	-39.6082		147.8	-9.79		147.309	-14.4075		172.986	-7.61
	139.426	-39.4886		147.9	-9.62		147.327	-14.4133		172.99	-7.72
	139.479	-39.4747		148	-9.67		147.344	-14.5361		172.991	-7.71
	139.533	-39.4618		148.1	-9.54		147.362	-14.6389		172.994	-7.39
	139.587	-39.4554		148.2	-9.56		147.38	-14.6341		172.997	-7.33
	139.64	-39.533		148.2	-9.46		147.397	-14.8802		173.001	-7.24
	139.694	-39.6663		148.3	-9.75		147.415	-15.5112		173.005	-7.38
	139.748	-39.8318		148.4	-9.8		147.433	-15.756		173.008	-7.42
	139.801	-39.9885		148.5	-9.95		147.45	-15.9538		173.012	-7.45
	139.855	-40.0568		148.5	-9.29		147.468	-15.8978		173.012	-7.45
	139.909	-40.0272		148.6	-10.21		147.486	-16.173		173.016	-7.45
	139.962	-39.9269		148.7	-9.65		147.503	-16.4734		173.019	-7.53
	140.016	-39.8467		148.8	-10.15		147.521	-16.3813		173.023	-7.62
	140.07	-39.8991		148.8	-9.95		147.539	-15.4037		173.027	-7.5
	140.123	-40.0242		148.9	-9.65		147.556	-15.6789		173.03	-7.48
	140.177	-40.0711		149	-9.88		147.574	-15.6675		173.034	-7.44
	140.231	-40.0688		149.1	-9.34		147.592	-15.6681		173.034	-7.44
	140.284	-40.1796		149.2	-8.92		147.609	-14.7037		173.038	-7.66
	140.338	-40.3474		149.2	-9.06		147.627	-15.6471		173.041	-7.54
	140.391	-40.3738		149.3	-8.62		147.645	-15.6005		173.045	-7.68
	140.445	-40.2908		149.4	-9.03		147.662	-15.5907		173.049	-7.73
	140.499	-40.2174		149.5	-8.75		147.68	-15.7355		173.052	-7.76
	140.552	-40.1794		149.5	-9.23		147.698	-15.8513		173.055	-7.68
	140.606	-40.2355		149.6	-8.69		147.715	-15.9438		173.056	-7.64
	140.66	-40.3705		149.7	-9.2		147.733	-15.8827		173.06	-7.67
	140.713	-40.5436		149.8	-8.73		147.751	-15.8886		173.064	-7.64
	140.767	-40.7175		149.9	-9.54		147.768	-15.9348		173.067	-7.67
	140.821	-40.7838		149.9	-9.2		147.786	-15.7938		173.071	-7.85
	140.874	-40.7354		150	-9.33		147.804	-15.7358		173.075	-7.84
	140.928	-40.6805		150.1	-9.18		147.821	-15.7677		173.077	-7.95
	140.982	-40.6587		150.2	-9.48		147.839	-15.818		173.078	-8.05
	141.035	-40.6011		150.2	-8.94		147.857	-15.58		173.082	-8
	141.089	-40.5012		150.3	-9.14		147.874	-15.3723		173.086	-7.81
	141.143	-40.4713		150.4	-9.02		147.892	-15.1311		173.089	-7.98
	141.196	-40.5078		150.5	-9.13		147.91	-15.5374		173.093	-8.13
	141.25	-40.4617		150.5	-8.87		147.927	-16.2434		173.097	-8.31
	141.304	-40.3209		150.6	-9.13		147.945	-15.7939		173.098	-8.23
	141.357	-40.113		150.7	-8.74		147.963	-16.1564		173.1	-7.98
	141.411	-39.8988		150.8	-9.2		147.98	-15.3792		173.104	-8
	141.465	-39.742		150.9	-8.92		147.998	-15.3235		173.108	-7.81
	141.518	-39.6225		150.9	-9		148.016	-15.0952		173.111	-7.91
	141.572	-39.5056		151	-9.13		148.033	-15.6666		173.115	-7.96
	141.626	-39.4153		151.1	-9.32		148.051	-15.2172		173.119	-8.3
	141.679	-39.4048		151.2	-9.24		148.068	-15.6887		173.12	-8.34
	141.733	-39.4323		151.2	-9.37		148.086	-15.3111		173.122	-8.29
	141.786	-39.4307		151.3	-9.88		148.104	-15.2294		173.126	-8.33
	141.84	-39.4183		151.4	-9.76		148.139	-14.9188		173.13	-8.15
	141.894	-39.3847		151.5	-9.17		148.157	-14.7866		173.133	-8.05
	141.947	-39.3457		151.5	-9.65		148.174	-14.7088		173.137	-8.1
	142.001	-39.4622		151.6	-8.7		148.192	-15.1003		173.141	-8.28
	142.055	-39.7062		151.7	-9.4		148.21	-15.0003		173.141	-8.3
	142.108	-39.9662		151.8	-8.42		148.227	-14.8958		173.144	-8.36
	142.162	-40.215		151.9	-9.4		148.245	-15.4495		173.148	-8.53
	142.216	-40.3844		151.9	-8.76		148.254	-15.7189		173.152	-8.65
	142.269	-40.4427		152	-9.04		148.263	-15.6446		173.155	-8.58
	142.323	-40.5133		152.1	-8.82		148.28	-15.2112		173.159	-8.49
	142.377	-40.6593		152.2	-9.2		148.298	-15.7562		173.163	-8.58
	142.43	-40.7645		152.2	-8.98		148.316	-15.4887		173.163	-8.58
	142.484	-40.7539		152.3	-8.9		148.333	-15.9889		173.166	-8.51
	142.538	-40.6652		152.4	-8.81		148.351	-15.0455		173.17	-8.66
	142.591	-40.5668		152.5	-9.12		148.369	-16.023		173.174	-8.72
	142.645	-40.4871		152.6	-8.68		148.386	-15.9337		173.177	-8.79
	142.699	-40.4093		152.7	-8.79		148.404	-15.8179		173.181	-8.94
	142.752	-40.2829		152.8	-8.81		148.422	-15.3329		173.184	-8.73
	142.806	-40.1739		152.9	-8.85		148.439	-16.031		173.185	-8.65
	142.86	-40.107		153	-8.87		148.457	-15.8818		173.188	-9.2
	142.913	-40.0377		153.1	-9.05		148.475	-15.7767		173.192	-9.38
	142.967	-40.0015		153.2	-8.67		148.492	-15.8986		173.196	-9.35
	143.02	-40.0589		153.3	-9		148.51	-16.0519		173.199	-9.35
	143.074	-40.106		153.4	-8.82		148.587	-15.9495		173.203	-9.26
	143.128	-40.0566		153.5	-8.93		148.665	-15.7735		173.206	-9.31
	143.181	-39.9583		153.7	-8.73		148.742	-15.54		173.207	-9.35
	143.235	-39.9218		153.8	-8.87		148.819	-15.712		173.21	-9.38
	143.289	-40.0532		153.9	-8.74		148.897	-15.7683		173.214	-9.19
	143.342	-40.2541		154	-8.94		148.974	-15.6982		173.218	-9.1
	143.396	-40.4467		154.1	-8.74		149.051	-15.0936		173.221	-9.01
	143.45	-40.6248		154.2	-8.93		149.129	-15.1542		173.225	-9.02
	143.503	-40.7004		154.3	-8.61		149.206	-15.4386		173.227	-8.95
	143.557	-40.6503		154.4	-8.68		149.283	-15.353		173.229	-8.86
	143.611	-40.5715		154.5	-8.78		149.361	-14.2629		173.232	-8.83
	143.664	-40.5381		154.6	-8.7		149.438	-14.175		173.236	-8.8
	143.718	-40.5111		154.7	-8.96		149.515	-14.1063		173.24	-8.71
	143.772	-40.4427		154.8	-8.87		149.593	-13.7645		173.243	-8.59
	143.825	-40.4384		154.9	-9.08		149.67	-14.2436		173.247	-8.45
	143.879	-40.5032		155.1	-9.11		149.709	-13.7031		173.248	-8.4
	143.933	-40.6111		155.2	-8.94		149.747	-13.9274		173.251	-8.36
	143.986	-40.7166		155.3	-8.96		149.786	-13.3757		173.254	-8.57
	144.04	-40.6499		155.4	-8.72		149.902	-13.7917		173.258	-8.55
	144.094	-40.4931		155.5	-8.74		149.67	-13.5692		173.262	-8.59
	144.147	-40.3304		155.6	-8.88		149.731	-13.4778		173.265	-8.57
	144.201	-40.1455		155.7	-8.82		149.792	-13.5502		173.269	-8.56
	144.254	-40.0559		155.8	-8.71		149.853	-13.5142		173.27	-8.57
	144.308	-40.0871		155.9	-8.89		149.914	-13.9603		173.273	-8.62
	144.362	-40.1213		156	-9.04		149.975	-13.9554		173.276	-8.5
	144.415	-40.044		156.1	-8.94		150.036	-14.4907		173.28	-8.54
	144.469	-39.8853		156.2	-9.15		150.097	-14.3351		173.284	-8.58
	144.523	-39.7574		156.3	-9.07		150.158	-14.4815		173.287	-8.6
	144.576	-39.6489		156.5	-9.17		150.219	-14.3157		173.291	-8.46
	144.63	-39.5886		156.6	-9.23		150.28	-14.4661		173.291	-8.45
	144.684	-39.5756		156.7	-9.32		150.341	-14.3236		173.295	-8.38
	144.737	-39.5827		156.8	-9.33		150.403	-14.9298		173.298	-8.53
	144.791	-39.665		156.9	-9.18		150.464	-14.2145		173.302	-8.53
	144.845	-39.7524		157	-9.19		150.525	-14.4192		173.306	-8.66
	144.898	-39.8666		157.1	-8.61		150.586	-14.3601		173.309	-8.73
	144.952	-40.0396		157.2	-8.81		150.647	-15.2935		173.313	-8.72
	145.006	-40.1415		157.3	-8.86		150.708	-14.9501		173.313	-8.72
	145.059	-40.1404		157.4	-8.51		150.769	-15.2274		173.317	-8.89
	145.113	-40.1099		157.5	-8.77		150.83	-14.4843		173.32	-9.09
	145.167	-40.1563		157.6	-8.35		150.864	-15.0948		173.324	-9.07
	145.22	-40.2939		157.7	-8.81		150.898	-14.1858		173.328	-9.11
	145.274	-40.4036		157.9	-8.92		150.932	-14.3641		173.331	-9.05
	145.328	-40.4668		158	-8.35		150.966	-13.1283		173.334	-9.19
	145.381	-40.5256		158.1	-8.33		151	-12.922		173.335	-9.23
	145.435	-40.5555		158.2	-8.05		151.034	-13.5921		173.339	-9.28
	145.488	-40.5508		158.3	-7.94		151.069	-13.624		173.342	-9.32
	145.542	-40.5673		158.4	-8.19		151.103	-14.6567		173.346	-9.38
	145.596	-40.6304		158.5	-7.97		151.137	-14.8824		173.35	-9.32
	145.649	-40.6311		158.6	-8.69		151.171	-15.1451		173.353	-9.32
	145.703	-40.5827		158.7	-7.92		151.205	-15.2325		173.356	-9.27
	145.757	-40.6461		158.8	-8.7		151.239	-14.9134		173.357	-9.24
	145.81	-40.7773		158.9	-8.62		151.273	-14.5205		173.361	-9.27
	145.864	-40.9114		159	-8.96		151.307	-14.719		173.365	-9.09
	145.918	-40.9673		159.2	-9.01		151.341	-14.592		173.368	-8.94
	145.971	-40.9128		159.3	-8.85		151.375	-14.3408		173.372	-8.96
	146.025	-40.8755		159.4	-9.02		151.409	-14.8358		173.376	-8.75
	146.079	-40.8209		159.5	-9.03		151.443	-14.3856		173.377	-8.66
	146.132	-40.6755		159.6	-9.13		151.477	-14.6628		173.379	-8.59
	146.186	-40.551		159.7	-8.86		151.512	-14.8065		173.383	-8.52
	146.24	-40.4888		159.8	-9		151.546	-15.0567		173.387	-8.43
	146.293	-40.4064		159.9	-8.95		151.58	-14.9755		173.39	-8.29
	146.347	-40.2631		160	-9.08		151.614	-14.9437		173.394	-8.14
	146.401	-40.1037		160.1	-9.01		151.648	-14.9129		173.398	-7.98
	146.454	-39.9188		160.2	-8.94		151.682	-14.9509		173.399	-8
	146.508	-39.6587		160.3	-8.82		151.716	-14.5714		173.401	-8.14
	146.562	-39.3858		160.4	-8.71		151.75	-15.0832		173.405	-8
	146.615	-39.0683		160.6	-7.55		151.784	-14.4814		173.409	-8.06
	146.669	-38.8657		160.7	-7.6		151.818	-14.7564		173.412	-7.99
	146.723	-38.951		160.8	-6.18		151.852	-14.9235		173.416	-8.08
	146.776	-39.0796		160.9	-6.09		151.886	-14.9881		173.42	-8.24
	146.83	-39.1157		161	-6.32		151.921	-14.4067		173.42	-8.26
	146.883	-39.1286		161.1	-6.51		151.955	-14.8454		173.423	-8.18
	146.937	-39.0997		161.3	-6.51		151.989	-14.2485		173.427	-8.2
	146.991	-39.0233		161.5	-6.68		152.023	-14.8091		173.431	-8.15
	147.044	-38.934		161.7	-6.46		152.057	-14.4712		173.434	-8.12
	147.098	-38.9006		161.9	-6.76		152.091	-13.9529		173.438	-8.35
	147.152	-38.9934		162.1	-8.09		152.125	-14.6787		173.442	-8.4
	147.205	-39.1808		162.3	-8.68		152.175	-15.069		173.442	-8.4
	147.259	-39.3897		162.5	-8.54		152.225	-15.4265		173.445	-8.33
	147.313	-39.6278		162.7	-8.5		152.275	-15.075		173.449	-8.27
	147.366	-40.0431		162.9	-8.52		152.325	-15.2119		173.453	-8.32
	147.42	-40.4463		163.1	-8.35		152.375	-15.4552		173.456	-8.32
	147.474	-40.5444		163.3	-8.46		152.425	-15.5261		173.46	-8.44
	147.527	-40.5553		163.5	-8.08		152.475	-15.6261		173.463	-8.8
	147.581	-40.6959		163.7	-8.27		152.525	-15.6973		173.464	-8.85
	147.635	-40.891		163.9	-7.61		152.575	-15.623		173.467	-8.52
	147.688	-41.0748		164.1	-7.91		152.625	-15.5174		173.471	-8.45
	147.742	-41.2803		164.3	-7.04		152.675	-15.7067		173.475	-8.58
	147.796	-41.5291		164.5	-6.79		152.725	-15.9205		173.478	-8.75
	147.849	-41.7221		164.7	-6.47		152.775	-15.697		173.482	-8.69
	147.903	-41.7432		164.9	-6.89		152.825	-15.43		173.485	-8.6
	147.957	-41.622		165	-8.07		152.875	-15.1516		173.486	-8.56
	148.01	-41.4159		165.1	-8.27		152.925	-15.5152		173.489	-8.39
	148.064	-41.1483		165.2	-9.11		152.975	-15.2444		173.493	-8.25
	148.117	-40.7661		165.4	-9.22		153.025	-15.1024		173.497	-8.28
	148.171	-40.3886		165.5	-9.62		153.075	-14.4446		173.5	-8.35
	148.225	-40.1548		165.6	-10.06		153.125	-14.75		173.504	-8.4
	148.278	-39.9279		165.7	-9.91		153.175	-14.5506		173.506	-8.35
	148.332	-39.6434		165.9	-10.2		153.225	-14.5232		173.508	-8.32
	148.386	-39.3479		166	-10.18		153.275	-14.3566		173.511	-8.42
	148.439	-39.0556		166.1	-10.21		153.325	-14.4582		173.515	-8.3
	148.493	-38.7677		166.2	-10.29		153.375	-14.5418		173.519	-8.49
	148.547	-38.5013		166.4	-10.33		153.425	-14.8015		173.522	-8.42
	148.6	-38.3381		166.5	-9.55		153.475	-15.0735		173.526	-8.34
	148.654	-38.3383		166.6	-10.34		153.525	-14.9586		173.528	-8.32
	148.708	-38.493		166.7	-10.03		153.576	-14.4141		173.53	-8.29
	148.761	-38.7801		166.9	-10.51		153.626	-15.0624		173.533	-8.27
	148.815	-39.0997		167	-10.98		153.676	-15.2961		173.537	-8.36
	148.869	-39.4071		167.1	-11.02		153.726	-15.6026		173.541	-8.33
	148.922	-39.5949		167.2	-10.89		153.776	-15.2147		173.544	-8.34
	148.976	-39.6473		167.4	-10.84		153.826	-15.2229		173.548	-8.27
	149.03	-39.749		167.5	-11.11		153.876	-14.9153		173.549	-8.25
	149.083	-39.9511		167.6	-11.02		153.926	-15.1452		173.552	-8.19
	149.137	-40.2238		167.7	-11.16		153.976	-15.2301		173.555	-8.12
	149.191	-40.5534		167.7	-11.11		154.026	-14.8654		173.559	-8.06
	149.244	-40.8209		167.8	-11.11		154.076	-15.2002		173.563	-7.94
	149.298	-40.9746		167.9	-11.07		154.126	-15.0346		173.566	-7.92
	149.351	-41.041		168	-11.24		154.176	-15.2938		173.57	-8.09
	149.405	-41.0528		168.1	-10.98		154.226	-15.4462		173.571	-8.1
	149.459	-41.0021		168.1	-10.99		154.276	-15.485		173.574	-7.95
	149.512	-40.8426		168.2	-10.67		154.326	-15.6698		173.577	-7.93
	149.566	-40.6371		168.3	-11.03		154.376	-15.6023		173.581	-7.93
	149.62	-40.4449		168.4	-10.72		154.426	-15.4008		173.585	-8.01
	149.673	-40.3538		168.5	-10.67		154.476	-15.8601		173.588	-8.02
	149.727	-40.3507		168.5	-10.51		154.526	-15.7979		173.592	-7.99
	149.781	-40.2742		168.6	-10.59		154.576	-15.3342		173.592	-7.99
	149.834	-40.1248		168.7	-10.62		154.626	-15.5397		173.596	-8.01
	149.888	-39.9514		168.8	-10.5		154.676	-15.8141		173.599	-8.06
	149.942	-39.6915		168.9	-10.32		154.726	-15.4475		173.603	-8.13
	149.995	-39.4103		168.9	-10.59		154.776	-15.4809		173.607	-8.27
	150.049	-39.2071		169	-10.51		154.826	-15.5144		173.61	-8.27
	150.103	-39.0476		169.1	-10.4		154.876	-15.2672		173.614	-8.26
	150.156	-38.8476		169.2	-10.26		154.926	-15.4128		173.614	-8.25
	150.21	-38.6214		169.3	-10.35		155.021	-15.4571		173.618	-8.22
	150.264	-38.4721		169.4	-10.18		155.115	-15.6403		173.621	-8.28
	150.317	-38.3958		169.4	-10.09		155.21	-15.7591		173.625	-8.25
	150.371	-38.3292		169.5	-10.34		155.304	-15.4164		173.629	-8.14
	150.425	-38.2442		169.6	-9.64		155.399	-16.0017		173.632	-8.11
	150.478	-38.2358		169.7	-9.94		155.493	-16.0755		173.635	-8.11
	150.532	-38.3506		169.8	-9.58		155.588	-16.2992		173.636	-8.1
	150.586	-38.419		169.8	-9.52		155.682	-15.8466		173.64	-8.03
	150.639	-38.4032		169.9	-9.62		155.777	-15.9006		173.643	-7.98
	150.693	-38.5098		170	-9.56		155.872	-15.7799		173.647	-7.79
	150.746	-38.7563		170.1	-9.71		155.966	-16.1729		173.651	-7.68
	150.8	-38.9938		170.2	-9.67		156.061	-15.4414		173.655	-7.6
	150.854	-39.1946		170.2	-10.35		156.155	-16.2186		173.656	-7.53
	150.907	-39.4143		170.3	-10.15		156.25	-16.4871		173.658	-7.46
	150.961	-39.6635		170.4	-10.46		156.344	-15.9596		173.662	-7.43
	151.015	-39.9027		170.5	-10.49		156.439	-16.1357		173.677	-7.17
	151.068	-40.1179		170.6	-10.12		156.533	-15.9478		173.678	-7.16
	151.122	-40.323		170.7	-10.51		156.628	-15.7773		173.699	-7.13
	151.176	-40.5203		170.7	-10.24		156.722	-15.5544		173.703	-7.13
	151.229	-40.6463		170.8	-10.28		156.817	-15.637		173.721	-7.16
	151.283	-40.7082		170.9	-10.48		156.912	-15.8492		173.729	-7.3
	151.337	-40.8324		171	-10.01		157.006	-15.6202		173.742	-7.44
	151.39	-40.9977		171.1	-10.98		157.101	-16.2164		173.756	-7.45
	151.444	-41.0278		171.1	-10.4		157.195	-15.7355		173.764	-7.43
	151.498	-40.9368		171.2	-11.4		157.29	-16.3686		173.782	-7.21
	151.551	-40.8224		171.3	-10.63		157.384	-16.0572		173.785	-7.17
	151.605	-40.7383		171.4	-11.48		157.479	-16.6994		173.807	-7.08
	151.659	-40.7463		171.5	-10.89		157.573	-16.3132		173.808	-7.09
	151.712	-40.7824		171.5	-11.3		157.668	-16.417		173.828	-7.09
	151.766	-40.7126		171.6	-11.03		157.763	-16.3056		173.834	-7.18
	151.82	-40.5793		171.7	-11.56		157.857	-16.6867		173.85	-7.39
	151.873	-40.4927		171.8	-11.21		157.952	-16.5839		173.86	-7.37
	151.927	-40.438		171.9	-11.58		158.046	-15.7914		173.871	-7.44
	151.98	-40.3783		172	-11.31		158.141	-16.0067		173.887	-7.34
	152.034	-40.3068		172	-11.52		158.235	-16.3426		173.893	-7.28
	152.088	-40.2068		172.1	-11.26		158.33	-16.0158		173.913	-7.24
	152.141	-40.1173		172.2	-11.55		158.424	-16.1978		173.914	-7.23
	152.195	-40.1176		172.3	-11.47		158.519	-16.6089		173.939	-7.18
	152.249	-40.1897		172.4	-11.57		158.578	-15.3626		173.96	-7.22
	152.302	-40.3064		172.4	-11.32		158.636	-16.3097		173.965	-7.21
	152.356	-40.4097		172.5	-11.46		158.695	-16.9456		173.992	-7.14
	152.41	-40.3745		172.6	-11.45		158.753	-16.7248		174.005	-7.19
	152.463	-40.2849		172.7	-11.16		158.812	-16.9707		174.018	-7.25
	152.517	-40.3384		172.8	-11.39		158.871	-16.6119		174.044	-7.29
	152.571	-40.4728		172.8	-10.85		158.929	-16.4836		174.05	-7.28
	152.624	-40.5133		172.9	-11.57		158.988	-16.2646		174.07	-7.23
	152.678	-40.479		173	-10.6		159.046	-15.4839		174.096	-7.28
	152.732	-40.45		173.1	-11.27		159.105	-15.4032		174.097	-7.28
	152.785	-40.4401		173.2	-10.8		159.163	-15.8208		174.123	-7.12
	152.839	-40.436		173.3	-10.83		159.222	-16.5991		174.141	-7.2
	152.893	-40.4169		173.3	-10.4		159.281	-16.4891		174.149	-7.25
	152.946	-40.3422		173.4	-10.74		159.339	-16.5278		174.175	-7.36
	153	-40.2161		173.5	-10.29		159.398	-16.299		174.186	-7.48
	153.054	-40.0705		173.6	-10.48		159.456	-16.2018		174.202	-7.61
	153.107	-39.9426		173.7	-10.18		159.515	-16.3258		174.228	-7.54
	153.161	-39.9051		173.7	-10.44		159.574	-16.3439		174.232	-7.51
	153.214	-39.9278		173.8	-10.14		159.632	-16.1284		174.254	-7.31
	153.268	-39.9154		173.9	-10.15		159.691	-17.0333		174.277	-7.15
	153.322	-39.8749		174	-10.34		159.749	-16.03		174.28	-7.15
	153.375	-39.8935		174.1	-10.13		159.808	-16.192		174.306	-7.12
	153.429	-39.9728		174.1	-10.37		159.867	-16.1382		174.323	-7.11
	153.483	-40.0471		174.2	-10.26		159.925	-15.8062		174.333	-7.07
	153.536	-40.094		174.3	-10.88		159.984	-15.8156		174.359	-7.12
	153.59	-40.1609		174.4	-10.19		160.042	-15.5837		174.368	-6.97
	153.644	-40.274		174.4	-10.58		160.101	-15.8154		174.385	-6.79
	153.697	-40.4515		174.5	-10.41		160.16	-16.2257		174.411	-7.16
	153.751	-40.7046		174.6	-10.67		160.218	-15.665		174.413	-7.18
	153.805	-40.9633		174.7	-10.52		160.277	-15.8632		174.438	-7.2
	153.858	-41.1445		174.8	-10.89		160.335	-15.41		174.459	-7.13
	153.912	-41.2099		174.8	-10.59		160.394	-15.3456		174.464	-7.12
	153.966	-41.1826		174.9	-10.93		160.452	-15.5986		174.49	-7.22
	154.019	-41.1284		175	-10.82		160.511	-15.7167		174.504	-7.26
	154.073	-41.0837		175.1	-11.12		160.57	-14.9992		174.516	-7.26
	154.127	-41.0226		175.1	-10.78		160.628	-14.5269		174.543	-7.26
	154.18	-40.9516		175.2	-11.04		160.687	-15.1373		174.55	-7.25
	154.234	-40.9074		175.3	-11.07		160.745	-16.3202		174.569	-7.21
	154.288	-40.9031		175.4	-11.14		160.804	-16.1444		174.595	-7.28
	154.341	-40.9041		175.4	-11.2		160.863	-16.5087		174.595	-7.28
	154.395	-40.894		175.5	-11.35		160.921	-16.2525		174.621	-7.3
	154.449	-40.8685		175.6	-11.27		160.98	-16.297		174.64	-7.25
	154.502	-40.7899		175.7	-10.91		161.038	-16.1943		174.648	-7.23
	154.556	-40.6813		175.7	-11.31		161.097	-16.7203		174.674	-7.38
	154.609	-40.6679		175.8	-11.01		161.173	-16.4822		174.686	-7.42
	154.663	-40.7353		175.9	-10.61		161.249	-16.4692		174.7	-7.47
	154.717	-40.8038		176	-11.01		161.325	-16.8981		174.726	-7.53
	154.77	-40.8548		176.1	-10.96		161.401	-17.1571		174.731	-7.48
	154.824	-40.9206		176.1	-10.91		161.477	-16.6315		174.752	-7.27
	154.878	-41.0222		176.2	-11.01		161.552	-16.766		174.776	-7.29
	154.931	-41.1241		176.3	-10.53		161.628	-16.7171		174.779	-7.29
	154.985	-41.1972		176.4	-10.71		161.704	-16.8265		174.805	-7.32
	155.039	-41.2349		176.4	-10.59		161.78	-16.7402		174.822	-7.49
	155.092	-41.2423		176.5	-10.75		161.856	-16.8954		174.831	-7.58
	155.146	-41.2274		176.6	-10.42		161.932	-16.6484		174.857	-7.89
	155.2	-41.1825		176.7	-10.71		162.008	-16.9865		174.867	-7.82
	155.253	-41.1168		176.7	-10		162.084	-17.0444		174.884	-7.71
	155.307	-41.0601		176.8	-10.4		162.16	-16.8882		174.91	-7.79
	155.361	-40.9599		176.9	-9.91		162.236	-17.0855		174.913	-7.79
	155.414	-40.8903		177	-10.53		162.311	-16.7754		174.936	-7.75
	155.468	-40.9133		177.1	-10.27		162.387	-17.1707		174.958	-7.66
	155.522	-40.9969		177.1	-10.23		162.463	-16.9268		174.962	-7.6
	155.575	-41.0703		177.1	-10.29		162.539	-17.2879		174.989	-7.51
	155.629	-41.1132		177.2	-10.45		162.615	-17.3554		175.003	-7.31
	155.683	-41.1263		177.2	-10.41		162.691	-17.1404		175.015	-7.27
	155.736	-41.1188		177.2	-10.31		162.767	-17.031		175.041	-7.32
	155.79	-41.0866		177.2	-10.62		162.843	-17.026		175.049	-7.38
	155.843	-41.0248		177.3	-10.5		162.919	-17.0501		175.067	-7.51
	155.897	-40.9244		177.3	-10.76		162.995	-17.2232		175.094	-7.68
	155.951	-40.7923		177.3	-10.86		163.071	-17.3784		175.094	-7.68
	156.004	-40.6866		177.4	-10.64		163.146	-17.507		175.12	-7.47
	156.058	-40.6526		177.4	-11.07		163.222	-17.678		175.14	-7.56
	156.112	-40.6693		177.4	-10.51		163.298	-17.8543		175.146	-7.59
	156.165	-40.6334		177.5	-11.04		163.374	-17.9421		175.172	-7.65
	156.219	-40.525		177.5	-10.59		163.45	-17.8385		175.185	-7.62
	156.273	-40.3506		177.5	-10.57		163.526	-17.3119		175.199	-7.59
	156.326	-40.144		177.6	-10.36		163.602	-17.0064		175.225	-7.71
	156.38	-39.9345		177.6	-10.67		163.678	-16.5313		175.23	-7.71
	156.434	-39.7738		177.6	-10.43		163.754	-16.7609		175.251	-7.63
	156.487	-39.6709		177.7	-10.27		163.83	-16.5879		175.276	-7.83
	156.541	-39.6496		177.7	-10.41		163.905	-16.8001		175.277	-7.85
	156.595	-39.7195		177.7	-10.36		163.981	-16.4461		175.303	-7.82
	156.648	-39.8818		177.8	-10.25		164.057	-16.5755		175.321	-7.65
	156.702	-40.1341		177.8	-10.34		164.133	-16.5993		175.33	-7.57
	156.756	-40.3989		177.8	-10.16		164.209	-16.4935		175.356	-7.73
	156.809	-40.5686		177.9	-10.23		164.285	-16.543		175.367	-7.77
	156.863	-40.6699		177.9	-9.87		164.362	-15.9358		175.382	-7.79
	156.917	-40.8248		177.9	-10.36		164.439	-15.4477		175.408	-7.8
	156.97	-41.0404		178	-9.77		164.515	-16.0278		175.412	-7.77
	157.024	-41.2728		178	-9.92		164.592	-16.7405		175.435	-7.52
	157.077	-41.4819		178	-9.58		164.669	-16.5525		175.457	-7.49
	157.131	-41.6427		178.1	-9.68		164.746	-17.4735		175.461	-7.48
	157.185	-41.7514		178.1	-9.47		164.822	-17.668		175.487	-7.11
	157.238	-41.8253		178.1	-9.25		164.899	-17.6294		175.503	-6.82
	157.292	-41.8504		178.2	-9.14		164.976	-17.8493		175.513	-6.62
	157.346	-41.837		178.2	-9.1		165.053	-17.7026		175.54	-6.88
	157.399	-41.7635		178.2	-8.84		165.13	-17.7532		175.548	-6.94
	157.453	-41.5433		178.3	-8.98		165.206	-18.1997		175.566	-7.05
	157.507	-41.2093		178.3	-8.52		165.283	-18.377		175.592	-7.06
	157.56	-40.8699		178.3	-8.49		165.36	-17.6348		175.593	-7.06
	157.614	-40.572		178.3	-8.48		165.437	-18.0485		175.618	-6.97
	157.668	-40.2822		178.4	-8.43		165.513	-17.9636		175.639	-6.63
	157.721	-39.9819		178.4	-8.62		165.59	-18.0836		175.645	-6.57
	157.775	-39.7131		178.4	-8.63		165.667	-17.8916		175.671	-6.24
	157.829	-39.5192		178.5	-8.56		165.744	-18.0823		175.684	-6.4
	157.882	-39.4181		178.5	-8.71		165.821	-18.3793		175.697	-6.57
	157.936	-39.3695		178.5	-8.68		165.897	-18.6159		175.723	-6.78
	157.99	-39.3666		178.6	-8.93		165.974	-18.4184		175.73	-6.76
	158.043	-39.3942		178.6	-9.01		166.051	-18.4835		175.749	-6.63
	158.097	-39.3614		178.6	-8.81		166.128	-17.9363		175.775	-6.61
	158.151	-39.2862		178.7	-8.8		166.204	-17.8329		175.776	-6.61
	158.204	-39.3038		178.7	-8.7		166.281	-18.0197		175.802	-7
	158.258	-39.4289		178.7	-8.73		166.358	-18.2883		175.82	-6.92
	158.312	-39.5851		178.8	-8.27		166.435	-17.805		175.828	-6.88
	158.365	-39.7015		178.8	-8.54		166.511	-18.4474		175.854	-7.21
	158.419	-39.773		178.8	-8.06		166.588	-18.1092		175.866	-7.34
	158.472	-39.8526		178.9	-8.22		166.665	-18.0168		175.881	-7.5
	158.526	-39.9489		178.9	-7.84		166.742	-17.7848		175.907	-7.57
	158.58	-40.021		178.9	-7.48		166.819	-17.8041		175.911	-7.56
	158.633	-40.0429		179	-6.78		166.895	-17.4991		175.933	-7.54
	158.687	-40.0186		179.1	-6.98		166.972	-17.1756		175.957	-7.17
	158.741	-39.9333		179.2	-7.3		167.049	-17.4849		175.959	-7.13
	158.794	-39.8091		179.3	-7.1		167.126	-17.906		175.986	-7.36
	158.848	-39.7413		179.4	-7.5		167.202	-17.7489		176.002	-7.51
	158.902	-39.7407		179.5	-7.44		167.279	-17.4874		176.012	-7.57
	158.955	-39.7784		179.6	-7.7		167.356	-17.7262		176.038	-7.52
	159.009	-39.8621		179.7	-7.83		167.424	-17.4285		176.047	-7.29
	159.063	-40.0323		179.8	-7.9		167.492	-17.3696		176.064	-6.84
	159.116	-40.2675		179.9	-7.83		167.561	-16.8052		176.091	-6.62
	159.17	-40.4938		180	-7.87		167.629	-17.2657		176.093	-6.64
	159.224	-40.63		180.1	-7.98		167.697	-17.266		176.117	-6.95
	159.277	-40.6462		180.2	-7.97		167.765	-16.5967		176.138	-6.93
	159.331	-40.5904		180.3	-7.9		167.833	-16.6742		176.143	-6.93
	159.385	-40.5274		180.4	-7.93		167.901	-16.8215		176.169	-6.67
	159.438	-40.477		180.5	-7.87		167.97	-16.8684		176.184	-6.8
	159.492	-40.3979		180.5	-7.92		168.038	-16.7338		176.195	-6.93
	159.546	-40.2803		180.6	-7.96		168.106	-16.4332		176.222	-7.07
	159.599	-40.1252		180.7	-7.77		168.174	-16.4916		176.229	-7.07
	159.653	-39.941		180.8	-7.99		168.242	-16.9396		176.248	-7.09
	159.706	-39.6766		180.9	-8.18		168.31	-16.877		176.274	-6.95
	159.76	-39.268		181	-7.73		168.379	-16.0656		176.274	-6.95
	159.814	-38.6931		181.1	-8.18		168.447	-15.8296		176.3	-6.89
	159.867	-38.059		181.2	-7.77		168.515	-15.7676		176.32	-6.97
	159.921	-37.4525		181.3	-7.85		168.583	-16.1685		176.327	-6.98
	159.975	-36.8973		181.4	-7.69		168.651	-16.0525		176.353	-6.76
	160.028	-36.4903		181.5	-7.82		168.719	-15.8926		176.365	-7.03
	160.082	-36.2848		181.6	-7.68		168.788	-16.0551		176.379	-7.33
	160.136	-36.2082		181.7	-7.8		168.856	-15.9773		176.405	-7.16
	160.189	-36.1959		181.8	-7.49		168.924	-16.0937		176.41	-7.09
	160.243	-36.2418		181.9	-7.66		168.992	-17.805		176.432	-6.79
	160.297	-36.3281		182	-7.65		169.06	-18.4474		176.456	-6.51
	160.35	-36.4498		182.1	-7.47		169.129	-18.1092		176.458	-6.5
	160.404	-36.6016		182.2	-7.6		169.197	-18.0168		176.484	-6.28
	160.458	-36.8519		182.3	-7.65		169.265	-17.7848		176.501	-6.68
	160.511	-37.2985		182.4	-7.62		169.333	-17.8041		176.51	-6.9
	160.565	-37.8997		182.5	-8.07		169.401	-17.4991		176.537	-6.89
	160.619	-38.4901		182.5	-7.3		169.469	-17.3671		176.547	-6.89
	160.672	-39.0811		182.6	-7.37		169.538	-17.6763		176.563	-6.95
	160.727	-39.7541		182.7	-7.38		169.606	-18.0973		176.586	-6.9
	160.782	-40.3787		182.8	-7.34		169.674	-17.9403		176.589	-6.9
	160.837	-40.811		182.9	-7.34		169.742	-17.6788		176.615	-7.14
	160.892	-41.0637		183	-7.32		169.81	-17.9175		176.626	-7.23
	160.947	-41.1803		183.1	-7.34		169.878	-17.6199		176.642	-7.27
	161.002	-41.2727		183.2	-7.13		169.947	-17.561		176.665	-7.31
	161.057	-41.4121		183.3	-7.21		170.015	-16.9967		176.668	-7.32
	161.112	-41.5564		183.4	-7.35		170.083	-17.4572		176.694	-7.26
	161.167	-41.6835		183.5	-7.11		170.151	-17.4574		176.705	-7.26
	161.222	-41.7372		183.6	-7.06		170.219	-16.7883		176.72	-7.26
	161.277	-41.6749		183.7	-7.13		170.287	-16.8657		176.744	-7.38
	161.331	-41.5521		183.8	-7.31		170.424	-17.013		176.749	-7.42
	161.386	-41.4472		183.9	-7.11		170.492	-17.0599		176.781	-6.89
	161.441	-41.312		184	-7.02		170.571	-16.9254		176.784	-6.87
	161.496	-41.0941		184.1	-7.05		170.65	-16.6248		176.813	-6.66
	161.551	-40.8398		184.2	-6.86		170.729	-16.6832		176.823	-6.67
	161.606	-40.6374		184.3	-7.27		170.808	-17.1311		176.845	-6.6
	161.661	-40.549		184.4	-7.82		170.887	-17.0685		176.863	-6.61
	161.716	-40.5868		184.4	-7.23		170.966	-16.2573		176.876	-6.73
	161.771	-40.6485		184.5	-7.24		171.045	-16.0214		176.902	-6.71
	161.826	-40.6696		184.6	-7.15		171.124	-15.9593		176.908	-6.68
	161.881	-40.6857		184.7	-7.01		171.203	-16.3601		176.94	-7.12
	161.936	-40.7127		184.7	-7.1		171.282	-16.2442		176.942	-7.12
	161.99	-40.7641		184.8	-7.11		171.361	-16.0843		176.972	-6.87
	162.045	-40.8132		184.9	-6.93		171.44	-16.2468		176.981	-6.78
	162.1	-40.8301		184.9	-7.06		171.519	-16.169		177.004	-6.64
	162.155	-40.8486		185	-6.89		171.598	-16.2854		177.021	-6.53
	162.21	-40.9132		185.1	-6.9		171.677	-16.1608		177.035	-6.38
	162.265	-41.0569		185.1	-7.31		171.756	-16.1444		177.06	-6.66
	162.32	-41.2706		185.2	-6.96		171.835	-16.6662		177.067	-6.76
	162.375	-41.4582		185.3	-7.17		171.914	-16.6964		177.099	-6.36
	162.43	-41.5491		185.4	-7.23		171.993	-16.2491		177.1	-6.35
	162.485	-41.5453		185.4	-7.4		172.072	-16.2283		177.131	-6.36
	162.54	-41.4932		185.5	-6.73		172.151	-15.9955		177.139	-6.36
	162.595	-41.4021		185.6	-7.56		172.23	-16.0367		177.163	-6.32
	162.65	-41.2418		185.6	-6.92		172.309	-16.183		177.179	-6.35
	162.704	-41.0203		185.7	-7.04		172.388	-15.9149		177.194	-6.36
	162.759	-40.7593		185.8	-7.11		172.467	-15.6128		177.218	-6.33
	162.814	-40.4969		185.8	-7.3		172.546	-15.5446		177.226	-6.31
	162.869	-40.3078		185.9	-6.97		172.625	-15.4531		177.258	-5.99
	162.924	-40.1643		186	-6.91		172.704	-15.6862		177.258	-5.99
	162.979	-39.9259		186.1	-7.09		172.9	-15.6406		177.29	-6.11
	163.034	-39.5172		186.1	-7.26		173.095	-15.2723		177.297	-6.16
	163.089	-38.9926		186.2	-7.13		173.291	-14.6524		177.321	-6.23
	163.144	-38.4905		186.3	-7.19		173.486	-15.0977		177.337	-6.17
	163.199	-38.0374		186.3	-7.16		173.682	-15.0682		177.353	-6.16
	163.254	-37.6538		186.4	-7.07		173.878	-15.5725		177.376	-6.41
	163.309	-37.359		186.5	-7.04		174.073	-16.5111		177.385	-6.58
	163.363	-37.1597		186.5	-7.13		174.269	-17.1438		177.416	-6.83
	163.418	-37.0685		186.6	-6.77		174.464	-17.1724		177.417	-6.83
	163.473	-37.0595		186.7	-7.05		174.66	-17.1523		177.449	-6.28
	163.528	-37.1477		186.7	-6.85		174.856	-16.9886		177.456	-6.24
	163.583	-37.2858		186.8	-6.88		175.051	-17.1782		177.48	-6.08
	163.638	-37.2987		186.9	-7.06		175.247	-16.9611		177.495	-6.02
	163.693	-37.2158		187	-7.28		175.442	-17.0942		177.512	-5.94
	163.748	-37.3214		187	-6.66		175.374	-16.77		177.535	-5.97
	163.803	-37.6534		187.1	-7.37		175.435	-16.56		177.544	-6.07
	163.858	-38.1051		187.2	-7.25		175.492	-16.28		177.574	-6.9
	163.913	-38.5907		187.2	-7.47		175.549	-16.56		177.576	-6.94
	163.968	-39.0362		187.3	-7.2		175.606	-16.63		177.608	-6.59
	164.023	-39.4155		187.4	-7.33		175.663	-16.49		177.614	-6.55
	164.064	-39.7415		187.4	-7.49		175.72	-16.52		177.639	-6.47
	164.093	-40.0178		187.5	-7.42		175.778	-16.32		177.653	-6.45
	164.122	-40.2632		187.6	-7.37		175.835	-15.92		177.671	-6.22
	164.15	-40.4801		187.7	-7.48		175.892	-15.96		177.693	-5.8
	164.179	-40.594		187.7	-7.18		175.949	-16.18		177.703	-5.7
	164.207	-40.6361		187.8	-7.59		176.006	-16.15		177.732	-5.63
	164.236	-40.8286		187.9	-7.55		176.063	-16.07		177.735	-5.61
	164.265	-41.1445		187.9	-7.75		176.12	-16.21		177.767	-5.75
	164.293	-41.2613		188	-7.46		176.177	-15.91		177.772	-5.75
	164.322	-41.1653		188.1	-7.65		176.234	-15.65		177.798	-5.86
	164.351	-41.0333		188.1	-7.64		176.291	-15.51		177.811	-5.84
	164.379	-40.9462		188.2	-7.67		176.349	-15.54		177.83	-5.75
	164.408	-41.0076		188.3	-7.52		176.406	-15.58		177.851	-6.05
	164.437	-41.1651		188.4	-7.56		176.463	-16.2		177.862	-6.16
	164.465	-41.3074		188.4	-7.52		176.52	-15.68		177.89	-5.99
	164.494	-41.3727		188.5	-7.76		176.577	-15.31		177.894	-5.99
	164.522	-41.3622		188.6	-7.56		176.634	-15.28		177.926	-5.9
	164.551	-41.3245		188.6	-8.03		176.691	-15.02		177.93	-5.9
	164.58	-41.3144		188.7	-7.69		176.748	-14.89		177.957	-6.02
	164.608	-41.3884		188.8	-8.3		176.805	-15.38		177.969	-6.07
	164.637	-41.4447		188.8	-7.83		176.862	-15.02		177.989	-6.07
	164.666	-41.4653		188.9	-8.3		176.919	-15.25		178.009	-6.03
	164.694	-41.6279		189	-8.11		176.977	-15.19		178.021	-6.01
	164.723	-41.9357		189.1	-8.3		177.034	-15.24		178.048	-6.19
	164.751	-42.1485		189.1	-8.13		177.091	-15.26		178.053	-6.21
	164.78	-42.1794		189.2	-8.3		177.148	-15.4		178.084	-6.07
	164.809	-42.0782		189.3	-8.06		177.205	-15.19		178.088	-6.05
	164.837	-41.957		189.3	-8.11		177.262	-15.37		178.116	-6
	164.866	-41.8957		189.4	-8.07		177.319	-15.03		178.127	-6.14
	164.895	-41.9545		189.5	-8.31		177.376	-15.1		178.148	-6.36
	164.923	-42.1228		189.5	-7.89		177.433	-15.12		178.167	-6.54
	164.952	-42.3024		189.6	-8.19		177.49	-15.07		178.18	-6.7
	164.981	-42.4635		189.7	-8.29		177.539	-15.24		178.206	-6.5
	165.009	-42.489		189.8	-8.1		177.578	-14.7		178.212	-6.45
	165.038	-42.3885		189.8	-7.93		177.617	-14.97		178.243	-6.3
	165.066	-42.2104		189.9	-8.07		177.657	-15.09		178.246	-6.31
	165.095	-41.9249		190	-8.17		177.696	-15.87		178.275	-6.4
	165.124	-41.5616		190	-8.21		177.736	-16.65		178.285	-6.45
	165.152	-41.2915		190.1	-7.88		177.814	-16.37		178.307	-6.49
	165.181	-41.1353		190.2	-8.08		177.854	-17.31		178.325	-6.58
	165.21	-40.9765		190.2	-7.88		177.933	-16.73		178.339	-6.64
	165.253	-40.7373		190.3	-7.98		177.972	-17.03		178.364	-6.41
	165.308	-40.4257		190.4	-8.02		178.011	-16.79		178.371	-6.35
	165.362	-40.1121		190.4	-8.02		178.051	-17.13		178.402	-6.02
	165.416	-39.833		190.5	-7.71		178.09	-16.53		178.404	-6.02
	165.47	-39.6299		190.6	-7.95		178.129	-16.77		178.434	-6.32
	165.524	-39.4917		190.7	-7.63		178.169	-16.53		178.443	-6.41
	165.578	-39.4471		190.7	-7.74		178.208	-16.21		178.466	-6.6
	165.632	-39.4455		190.8	-7.31		178.287	-16.63		178.483	-6.7
	165.686	-39.4631		190.9	-7.32		178.326	-16.5		178.498	-6.77
	165.74	-39.4858		190.9	-7.13		178.366	-15.88		178.523	-6.64
	165.794	-39.473		191	-6.81		178.405	-15.86		178.53	-6.58
	165.849	-39.4045		191.1	-6.83		178.444	-15.7		178.561	-6.55
	165.903	-39.3593		191.1	-6.85		178.484	-15.33		178.562	-6.55
	165.957	-39.3878		191.2	-7.08		178.523	-15.75		178.593	-6.92
	166.011	-39.5068		191.3	-6.79		178.563	-15		178.602	-6.94
	166.065	-39.7062		191.4	-6.95		178.602	-15.76		178.625	-6.72
	166.119	-39.8462		191.4	-7.04		178.641	-15.08		178.641	-6.66
	166.173	-39.8314		191.5	-7.25		178.681	-15.74		178.657	-6.81
	166.227	-39.6953		191.6	-7.26		178.72	-15.08		178.681	-6.88
	166.281	-39.5247		191.6	-8.54		178.76	-15.81		178.689	-6.88
	166.336	-39.3466		191.7	-7.82		178.799	-15.49		178.72	-6.72
	166.39	-39.2011		191.8	-8.12		178.838	-15.9		178.72	-6.72
	166.444	-39.0912		191.8	-9.71		178.878	-15.16		178.752	-7.02
	166.498	-39.0641		191.9	-10.86		178.917	-15.74		178.76	-7.1
	166.552	-39.2066		192	-10.64		178.956	-15.71		178.784	-7.22
	166.606	-39.492		192.1	-10.76		178.996	-15.54		178.799	-7.21
	166.66	-39.7193		192.1	-10.93		179.035	-15.66		178.816	-7.16
	166.714	-39.8441		192.2	-10.82		179.075	-16.03		178.839	-7.06
	166.768	-39.8676		192.3	-10.76		179.114	-15.9		178.847	-7.04
	166.822	-39.7833		192.3	-10.66		179.153	-16.43		178.878	-6.99
	166.877	-39.6777		192.4	-10.76		179.193	-16.29		178.879	-6.99
	166.931	-39.6357		192.5	-10.59		179.232	-16.51		178.911	-6.88
	166.985	-39.644		192.5	-10.58		179.271	-16.1		178.918	-6.86
	167.039	-39.7107		192.6	-10.35		179.311	-16.31		178.943	-6.8
	167.093	-39.8425		192.7	-10.42		179.35	-15.75		178.957	-6.81
	167.147	-39.9972		192.8	-10.21		179.39	-16		178.975	-6.92
	167.201	-40.1437		192.8	-10.43		179.429	-15.99		178.997	-6.95
	167.255	-40.2309		192.9	-9.65		179.478	-15.91		179.006	-6.93
	167.309	-40.1771		193	-10		179.528	-16.06		179.036	-6.99
	167.363	-39.9881		193	-9.17		179.577	-16.25		179.038	-7
	167.418	-39.7773		193.1	-9.14		179.627	-16.3		179.07	-6.9
	167.472	-39.5646		193.2	-9.9		179.676	-16.51		179.076	-6.97
	167.526	-39.405		193.2	-9.37		179.726	-16.53		179.102	-7.28
	167.58	-39.3452		193.3	-10.7		179.775	-16.59		179.115	-7.18
	167.634	-39.3539		193.4	-10.72		179.824	-16.14		179.134	-7.01
	167.688	-39.4052		193.5	-10.9		179.874	-16.14		179.155	-7.06
	167.742	-39.4793		193.5	-10.81		179.923	-16.21		179.165	-7.09
	167.796	-39.4533		193.6	-10.8		179.973	-16.21		179.194	-7.29
	167.85	-39.3001		193.7	-10.85		180.022	-15.88		179.197	-7.31
	167.904	-39.0917		193.7	-10.73		180.071	-16.1		179.229	-7.66
	167.959	-38.8879		193.8	-10.77		180.121	-15.85		179.234	-7.67
	168.013	-38.6795		193.9	-10.89		180.17	-16.11		179.261	-7.73
	168.067	-38.4529		193.9	-10.81		180.22	-16.18		179.273	-7.76
	168.121	-38.278		194	-10.74		180.269	-16.39		179.293	-7.75
	168.175	-38.2773		194.1	-10.77		180.319	-16.28		179.313	-7.59
	168.229	-38.4378		194.1	-10.84		180.368	-16.26		179.324	-7.59
	168.283	-38.5992		194.2	-10.76		180.417	-16.55		179.352	-8.12
	168.337	-38.677		194.3	-10.7		180.467	-16.61		179.356	-8.17
	168.391	-38.6993		194.4	-10.61		180.516	-16.33		179.388	-8.42
	168.446	-38.6677		194.4	-10.87		180.566	-16.6		179.392	-8.45
	168.5	-38.5643		194.5	-10.7		180.615	-16.45		179.42	-8.75
	168.554	-38.4664		194.6	-10.74		180.665	-16.49		179.431	-8.82
	168.608	-38.4552		194.6	-10.73		180.714	-16.6		179.452	-8.97
	168.662	-38.4965		194.7	-10.77		180.763	-16.95		179.471	-9.02
	168.716	-38.5074		194.8	-10.76		180.813	-16.81		179.483	-9.03
	168.77	-38.5157		194.8	-10.73		180.862	-17.11		179.51	-9.27
	168.824	-38.5748		194.9	-10.8		180.912	-16.78		179.515	-9.31
	168.878	-38.5807		195	-10.87		180.961	-17.07		179.547	-9.36
	168.932	-38.4624		195.1	-10.72		181.011	-17.64		179.55	-9.37
	168.987	-38.3005		195.1	-10.65		181.06	-16.94		179.579	-9.45
	169.041	-38.1947		195.2	-10.67		181.109	-16.86		179.589	-9.36
	169.095	-38.1675		195.3	-10.69		181.159	-17.15		179.61	-9.2
	169.149	-38.1372		195.3	-10.66		181.208	-17.2		179.629	-9.18
	169.203	-38.1312		195.4	-10.84		181.258	-17.12		179.642	-9.15
	169.257	-38.2428		195.5	-10.79		181.307	-17.05		179.669	-9.04
	169.311	-38.4616		195.5	-10.88		181.357	-17.27		179.674	-9.01
	169.365	-38.714		195.6	-10.62		181.406	-17.17		179.706	-8.96
	169.419	-39.0114		195.7	-10.84		181.455	-17.15		179.708	-8.94
	169.473	-39.3847		195.8	-10.77		181.505	-16.85		179.738	-8.63
	169.528	-39.8005		195.9	-10.5		181.554	-16.65		179.748	-8.59
	169.576	-40.1562		195.9	-10.56		181.604	-16.45		179.769	-8.54
	169.624	-40.4439		196	-10.57		181.653	-16.28		179.787	-8.45
	169.672	-40.6463		196	-10.5		181.702	-15.92		179.801	-8.29
	169.721	-40.7487		196	-10.62		181.752	-16.5		179.827	-8.24
	169.769	-40.7728		196.1	-10.44		181.801	-16.58		179.833	-8.17
	169.817	-40.7524		196.1	-10.49		181.851	-16.87		179.865	-7.57
	169.865	-40.8073		196.1	-10.47		181.9	-16.76		179.866	-7.55
	169.913	-40.9174		196.2	-10.53		181.95	-16.71		179.897	-7.54
	169.961	-40.9875		196.2	-10.31		181.999	-16.45		179.906	-7.5
	170.009	-41.0019		196.2	-10.59		182.054	-16.48		179.928	-7.49
	170.057	-40.8944		196.3	-10.48		182.109	-15.35		179.945	-7.38
	170.105	-40.6372		196.3	-10.5		182.164	-16.42		179.96	-7.25
	170.153	-40.3396		196.3	-10.64		182.22	-16.55		179.985	-7.26
	170.201	-40.0374		196.4	-10.42		182.275	-16.69		179.992	-7.3
	170.249	-39.8543		196.4	-10.53		182.33	-16.42		180.024	-7.58
	170.298	-39.8138		196.4	-10.38		182.385	-16.58		180.024	-7.58
	170.346	-39.8272		196.5	-10.55		182.44	-16.66		180.056	-7.95
	170.394	-39.8671		196.5	-10.53		182.495	-16.96		180.064	-7.99
	170.442	-39.9371		196.5	-10.62		182.55	-16.71		180.087	-8.03
	170.49	-40.1027		196.6	-10.55		182.605	-16.89		180.103	-7.99
	170.538	-40.2917		196.6	-10.63		182.661	-17.01		180.119	-7.93
	170.586	-40.4175		196.6	-10.52		182.716	-17.01		180.143	-8.12
	170.634	-40.4574		196.7	-10.5		182.771	-16.79		180.151	-8.2
	170.682	-40.4246		196.7	-10.52		182.826	-16.74		180.18	-8.21
	170.73	-40.4451		196.7	-10.57		182.881	-16.39		180.182	-8.22
	170.778	-40.5535		196.8	-10.58		182.936	-16.25		180.21	-8.68
	170.826	-40.6686		196.8	-10.59		183.047	-17.27		180.222	-8.77
	170.875	-40.7858		196.9	-10.51		183.102	-17.13		180.239	-8.81
	170.923	-40.8657		196.9	-10.44		183.157	-17.17		180.261	-8.54
	170.971	-40.9765		196.9	-10.5		183.212	-17.07		180.268	-8.67
	171.019	-41.1689		197	-10.38		183.267	-17.16		180.27	-8.7
	171.067	-41.3842		197	-10.43		183.322	-17.11		180.278	-8.17
	171.115	-41.5819		197	-10.49		183.377	-17.56		180.287	-8.07
	171.163	-41.6262		197.1	-10.57		183.433	-17.27		180.296	-7.88
	171.211	-41.5132		197.1	-10.49		183.543	-16.46		180.298	-7.89
	171.259	-41.3927		197.1	-10.56		183.653	-16.94		180.304	-7.95
	171.307	-41.3474		197.2	-10.34		183.763	-17.32		180.313	-7.65
	171.355	-41.3646		197.2	-10.33		183.874	-17.2		180.321	-7.28
	171.403	-41.3796		197.2	-10.46		184.094	-16.8		180.327	-7.21
	171.452	-41.3774		197.3	-10.5		184.149	-17.17		180.33	-7.21
	171.5	-41.368		197.3	-10.55		184.204	-17.44		180.338	-8.05
	171.548	-41.3402		197.3	-10.47		184.26	-17.86		180.347	-7.23
	171.596	-41.2864		197.4	-10.55		184.315	-17.22		180.356	-7.17
	171.644	-41.1581		197.4	-10.5		184.37	-18.05		180.356	-7.16
	171.692	-40.9695		197.4	-10.51		184.425	-17.41		180.364	-7.07
	171.74	-40.7659		197.5	-10.7		184.48	-17.37		180.373	-7.15
	171.788	-40.5613		197.5	-10.5		184.535	-17.83		180.381	-7.06
	171.836	-40.4248		197.5	-10.43		184.59	-17.77		180.386	-7.04
	171.884	-40.3691		197.6	-10.43		184.701	-17.18		180.39	-7.02
	171.932	-40.2984		197.6	-10.33		184.756	-17.49		180.398	-7.01
	171.98	-40.1724		197.6	-10.19		184.811	-17.49		180.407	-6.99
	172.029	-39.9971		197.7	-10.26		184.866	-17.68		180.415	-6.94
	172.077	-39.8028		197.7	-10.44		184.921	-17.03		180.416	-6.94
	172.125	-39.5792		197.7	-10.51		184.976	-17.35		180.424	-6.85
	172.173	-39.3088		197.8	-10.71		185.031	-17.13		180.433	-6.84
	172.221	-38.99		197.8	-10.47		185.087	-17.14		180.441	-6.8
	172.269	-38.63		197.8	-10.5		185.142	-17.14		180.444	-6.77
	172.317	-38.255		197.9	-10.36		185.197	-17.93		180.45	-6.74
	172.365	-37.9399		197.9	-10.48		185.252	-18.02		180.458	-6.76
	172.413	-37.6818		197.9	-10.47		185.307	-17.81		180.467	-6.74
	172.461	-37.4022		198	-10.4		185.362	-17.72		180.474	-6.79
	172.509	-37.0766		198	-10.41		185.417	-18.31		180.476	-6.8
	172.557	-36.7411		198.1	-10.42		185.472	-18.31		180.484	-6.72
	172.606	-36.496		198.1	-10.27		185.528	-17.56		180.493	-6.58
	172.654	-36.4011		198.1	-10.47		185.583	-17.57		180.501	-6.58
	172.702	-36.4161		198.2	-10.45		185.638	-17.94		180.503	-6.59
	172.75	-36.4494		198.2	-10.56		185.693	-18		180.51	-6.61
	172.798	-36.5455		198.2	-10.6		185.748	-17.99		180.518	-6.59
	172.846	-36.78		198.3	-10.4		185.803	-18.27		180.527	-6.66
	172.894	-37.1383		198.3	-10.41		185.858	-17.64		180.532	-6.66
	172.942	-37.5524		198.3	-10.17		185.914	-17.96		180.536	-6.66
	172.99	-37.9911		198.4	-10.31		185.969	-18.03		180.544	-6.59
	173.038	-38.3754		198.4	-10.17		186.024	-17.68		180.553	-6.64
	173.086	-38.7386		198.4	-10.22		186.079	-18.1		180.561	-6.84
	173.134	-39.1508		198.5	-10.19		186.134	-17.77		180.562	-6.85
	173.183	-39.6048		198.5	-10.09		186.189	-17.38		180.57	-6.89
	173.231	-40.0912		198.5	-10.03		186.244	-17.29		180.578	-6.97
	173.282	-40.5474		198.6	-9.99		186.3	-17.03		180.587	-7.02
	173.334	-40.8682		198.6	-9.92		186.355	-17.55		180.591	-7.11
	173.386	-41.1107		198.6	-9.94		186.41	-17.81		180.596	-7.17
	173.438	-41.4222		198.7	-9.89		186.465	-18		180.604	-7.03
	173.491	-41.7595		198.7	-9.91		186.52	-17.47		180.613	-6.88
	173.543	-41.9795		198.7	-9.83		186.575	-17.54		180.621	-6.7
	173.595	-42.0459		198.8	-9.76		186.63	-17.08		180.621	-6.69
	173.648	-42.0592		198.8	-9.73		186.685	-17.05		180.63	-6.69
	173.7	-42.0584		198.8	-9.63		186.741	-17.05		180.638	-6.7
	173.752	-42.0637		198.9	-9.45		186.796	-17.56		180.647	-7.02
	173.805	-42.0442		198.9	-9.43		186.851	-17.6		180.65	-7.03
	173.857	-42.0162		198.9	-9.51		186.906	-17.85		180.656	-6.96
	173.909	-42.0064		199	-9.4		186.949	-18.14		180.664	-6.67
	173.962	-41.9774		199	-9.23		186.992	-19.45		180.673	-6.57
	174.014	-41.9071		199	-9.15		187.035	-18.26		180.679	-6.44
	174.066	-41.8529		199.1	-8.83		187.078	-18.21		180.681	-6.44
	174.119	-41.7991		199.1	-8.77		187.122	-17.57		180.69	-6.57
	174.171	-41.6747		199.1	-7.92		187.165	-18.21		180.698	-6.74
	174.223	-41.4773		199.2	-8.01		187.208	-18.2		180.707	-7.07
	174.276	-41.2868		199.2	-8.38		187.251	-17.8		180.709	-7.1
	174.328	-41.2124		199.2	-7.6		187.294	-17.46		180.716	-7.18
	174.38	-41.217		199.2	-7.98		187.337	-17.71		180.724	-7.02
	174.432	-41.2289		199.2	-7.96		187.38	-17.75		180.733	-7.05
	174.485	-41.1785		199.3	-8.04		187.423	-17.69		180.738	-7.07
	174.537	-41.0864		199.3	-7.72		187.467	-17.89		180.741	-7.06
	174.589	-41.0043		199.3	-8.14		187.51	-18.2		180.75	-7.05
	174.642	-40.9328		199.3	-7.64		187.553	-17.94		180.758	-7.01
	174.694	-40.8431		199.3	-7.78		187.596	-18.5		180.767	-6.87
	174.746	-40.7368		199.4	-7.15		187.639	-18.2		180.767	-6.87
	174.799	-40.6305		199.4	-7.72		187.682	-18.34		180.776	-6.99
	174.851	-40.5213		199.4	-7.38		187.725	-17.88		180.784	-7.23
	174.903	-40.4035		199.5	-7.15		187.768	-18.56		180.793	-7.3
	174.956	-40.2885		199.5	-7.92		187.811	-18.51		180.797	-7.32
	175.008	-40.1909		199.6	-7.09		187.855	-17.96		180.826	-7.24
	175.06	-40.0726		199.7	-7.55		187.898	-17.21		180.855	-7.48
	175.113	-39.8916		199.7	-7.26		187.941	-17		180.878	-7.44
	175.165	-39.6888		199.8	-7.68		187.984	-17.34		180.885	-7.42
	175.217	-39.5636		199.9	-7.2		188.027	-17.55		180.914	-7.15
	175.269	-39.5262		199.9	-7.69		188.07	-17.87		180.943	-7.15
	175.322	-39.4766		200	-7.46		188.113	-17.89		180.963	-7.01
	175.374	-39.3693		200.1	-7.72		188.156	-17.5		180.973	-6.93
	175.426	-39.2582		200.1	-7.38		188.243	-17.67		181.002	-7.02
	175.479	-39.1942		200.2	-7.54		188.286	-17.71		181.031	-6.85
	175.531	-39.1668		200.3	-7.02		188.329	-18.4		181.048	-7.01
	175.583	-39.1998		200.3	-7.7		188.415	-17.72		181.061	-7.16
	175.636	-39.3022		200.4	-7.21		188.458	-17.48		181.09	-7.33
	175.688	-39.4075		200.5	-6.86		188.501	-17.69		181.12	-7.34
	175.74	-39.4219		200.5	-6.81		188.588	-17.08		181.133	-7.3
	175.793	-39.3556		200.6	-6.88		188.674	-17.01		181.149	-7.28
	175.845	-39.3578		200.7	-6.99		188.76	-17.55		181.178	-7.21
	175.897	-39.4454		200.8	-6.69		188.784	-17.57		181.208	-7.35
	175.95	-39.5219		200.8	-7.12		188.808	-17.1		181.219	-7.29
	176.002	-39.5514		200.9	-7.08		188.832	-17.71		181.237	-7.2
	176.054	-39.5957		201	-7.18		188.855	-17.67		181.266	-7.14
	176.106	-39.723		201	-7.29		188.879	-17.08		181.296	-7.24
	176.159	-39.91		201.1	-7.38		188.903	-17.19		181.304	-7.24
	176.211	-40.0911		201.2	-7.67		188.927	-17.08		181.325	-7.17
	176.263	-40.2581		201.2	-7.61		188.951	-17.32		181.354	-7.37
	176.316	-40.3661		201.3	-7.73		188.975	-17.2		181.384	-7.31
	176.368	-40.3945		201.4	-7.9		188.999	-17.36		181.389	-7.26
	176.42	-40.4505		201.4	-8.32		189.023	-17.34		181.413	-7.03
	176.473	-40.6646		201.5	-8.25		189.046	-17.63		181.442	-6.96
	176.525	-41.0096		201.6	-8.1		189.07	-17.78		181.472	-6.78
	176.563	-41.3065		201.6	-7.88		189.094	-17.47		181.474	-6.78
	176.6	-41.4988		201.7	-7.93		189.118	-17.6		181.501	-6.74
	176.638	-41.6326		201.8	-7.65		189.142	-17.38		181.53	-6.86
	176.675	-41.739		201.8	-7.87		189.166	-17.27		181.559	-6.94
	176.713	-41.806		201.9	-7.76		189.19	-17.8		181.56	-6.94
	176.75	-41.81		202	-8.51		189.237	-17.68		181.589	-7.16
	176.788	-41.7682		202.1	-8.22		189.285	-17.82		181.619	-7.1
	176.825	-41.683		202.1	-7.83		189.333	-17.65		181.644	-7.24
	176.863	-41.5555		202.2	-7.47		189.381	-17.23		181.648	-7.25
	176.9	-41.4347		202.3	-7.82		189.428	-17.29		181.677	-7.46
	176.938	-41.3507		202.3	-7.92		189.476	-17.16		181.707	-7.18
	176.975	-41.2262		202.4	-7.84		189.524	-17.33		181.73	-7.49
	177.013	-40.9834		202.5	-7.72		189.572	-17.21		181.736	-7.58
	177.05	-40.6362		202.5	-7.83		189.619	-16.98		181.765	-7.75
	177.088	-40.2944		202.6	-7.43		189.667	-17.78		181.795	-8.03
	177.125	-40.0272		202.7	-7.74		189.715	-17.88		181.815	-8.01
	177.163	-39.8328		202.7	-7.85		189.763	-17.18		181.824	-8
	177.2	-39.6737		202.8	-7.56		189.81	-17.5		181.853	-7.81
	177.238	-39.485		202.9	-7.45		189.858	-17.48		181.883	-7.74
	177.275	-39.237		202.9	-7.66		189.906	-17.1		181.9	-7.61
	177.313	-38.9476		203	-7.65		189.954	-17.01		181.912	-7.52
	177.35	-38.67		203.1	-7.5		190.001	-16.81		181.941	-7.58
	177.388	-38.3826		203.1	-7.5		190.049	-16.21		181.971	-7.64
	177.425	-38.0116		203.2	-7.62		190.097	-17.03		181.985	-7.74
	177.463	-37.584		203.3	-7.65		190.144	-16.73		182	-7.84
	177.5	-37.2628		203.4	-7.54		190.192	-16.15		182.029	-7.75
	177.538	-37.0645		203.4	-7.64		190.24	-16.31		182.059	-7.51
	177.576	-36.957		203.5	-7.5		190.288	-17.42		182.07	-7.5
	177.613	-36.8756		203.6	-7.6		190.335	-17.04		182.088	-7.5
	177.651	-36.764		203.6	-7.61		190.383	-16.57		182.118	-7.36
	177.688	-36.6311		203.7	-7.67		190.424	-16.36		182.147	-7.55
	177.726	-36.5012		203.8	-7.52		190.446	-16.38		182.156	-7.57
	177.763	-36.4663		203.8	-7.74		190.467	-15.61		182.176	-7.62
	177.801	-36.6454		203.9	-7.51		190.488	-15.73		182.206	-8.01
	177.838	-36.9978		204	-7.61		190.531	-15.9		182.235	-8.05
	177.876	-37.3196		204	-7.42		190.573	-15.34		182.241	-8.05
	177.905	-37.5809		204.1	-7.6		190.595	-15.34		182.264	-8.02
	177.935	-37.9369		204.2	-7.34		190.616	-15.83		182.294	-7.8
	177.965	-38.3783		204.2	-7.65		190.637	-15.48		182.323	-7.68
	177.995	-38.6849		204.3	-7.11		190.659	-16.04		182.326	-7.68
	178.025	-38.8475		204.4	-7.2		190.68	-15.79		182.352	-7.68
	178.054	-38.9336		204.4	-7.33		190.701	-16.58		182.382	-7.55
	178.084	-39.0059		204.5	-7.32		190.723	-17.52		182.411	-7.69
	178.114	-39.0919		204.6	-7.33		190.744	-17.34		182.411	-7.69
	178.144	-39.17		204.6	-7.79		190.765	-17.32		182.44	-7.98
	178.173	-39.2703		204.7	-7.14		190.786	-17.71		182.47	-7.95
	178.203	-39.3573		204.8	-7.56		190.808	-17.96		182.496	-7.88
	178.233	-39.259		204.9	-7.11		190.829	-17.66		182.499	-7.87
	178.263	-38.9714					190.85	-17.78		182.528	-8.08
	178.293	-38.8066					190.872	-18.35		182.558	-7.96
	178.322	-38.8823					190.893	-17.92		182.581	-8.03
	178.352	-39.0195					190.919	-17.84		182.587	-8.06
	178.382	-39.0808					190.957	-17.7		182.616	-8.21
	178.412	-39.2039					190.996	-18.2		182.646	-8.14
	178.442	-39.4819					191.035	-17.71		182.667	-8.18
	178.471	-39.8245					191.074	-17.94		182.675	-8.19
	178.501	-40.1115					191.113	-18.47		182.705	-8.27
	178.531	-40.3706					191.151	-18.89		182.734	-8.32
	178.561	-40.6507					191.19	-18.98		182.752	-8.37
	178.59	-40.8972					191.229	-18.48		182.763	-8.43
	178.62	-41.0966					191.268	-18.8		182.793	-8.22
	178.65	-41.3427					191.306	-18		182.822	-8.17
	178.709	-41.6701					191.345	-18.41		182.837	-8.19
	178.769	-41.9472					191.384	-18.62		182.851	-8.18
	178.828	-42.108					191.423	-18.57		182.881	-8.25
	178.888	-42.2543					191.461	-18.48		182.91	-8.28
	178.947	-42.5261					191.5	-18.74		182.922	-8.3
	179.006	-42.8109					191.539	-18.38		182.939	-8.33
	179.066	-42.9132					191.58	-18.29		182.969	-8.31
	179.125	-42.8992					191.626	-18.86		182.998	-8.27
	179.184	-42.9579					191.672	-18.82		183.007	-8.26
	179.244	-43.0746					191.718	-18.37		183.027	-8.21
	179.303	-43.179					191.764	-18.3		183.057	-8.12
	179.363	-43.2672					191.811	-18.24		183.086	-8.06
	179.422	-43.3339					191.857	-18.76		183.092	-8.06
	179.481	-43.3523					191.903	-18.67		183.115	-8.07
	179.541	-43.307					191.949	-18.91		183.145	-8.05
	179.6	-43.1669					191.995	-18.07		183.174	-8.04
	179.66	-42.9081					192.042	-18.63		183.178	-8.02
	179.719	-42.5163					192.088	-18.21		183.204	-7.82
	179.778	-42.0841					192.134	-18.63		183.233	-7.72
	179.838	-41.748					192.18	-18.55		183.262	-7.71
	179.897	-41.5683					192.273	-18.64		183.263	-7.71
	179.957	-41.4479					192.319	-18.83		183.292	-7.77
	180.016	-41.2328					192.365	-18.11		183.321	-7.83
	180.075	-40.8853					192.411	-18.35		183.348	-7.67
	180.135	-40.4757					192.457	-18.31		183.35	-7.65
	180.194	-40.0987					192.534	-18		183.38	-7.61
	180.253	-39.8123					192.62	-18.19		183.409	-7.75
	180.313	-39.6361					192.706	-18.16		183.433	-7.95
	180.372	-39.5479					192.792	-17.37		183.438	-7.99
	180.432	-39.5927					192.878	-17.52		183.468	-8.02
	180.491	-39.8036					192.964	-17.68		183.497	-7.66
	180.55	-40.1448					193.05	-17.46		183.518	-7.6
	180.61	-40.3673					193.089	-16.71		183.526	-7.59
	180.669	-40.3867					193.122	-16.98		183.556	-7.53
	180.729	-40.3304					193.154	-16.44		183.585	-7.59
	180.788	-40.3204					193.187	-16.63		183.603	-7.68
	180.847	-40.357					193.219	-15.99		183.608	-7.7
	180.907	-40.4864					193.252	-16.24		183.632	-7.86
	180.966	-40.722					193.284	-15.56		183.655	-7.9
	181.026	-40.9723					193.317	-16.16		183.678	-7.52
	181.085	-41.1386					193.349	-16.02		183.689	-7.51
	181.144	-41.1895					193.382	-16.27		183.701	-7.48
	181.204	-41.1685					193.414	-16.09		183.725	-7.34
	181.263	-41.0836					193.447	-16.42		183.748	-7.35
	181.322	-40.9531					193.479	-15.93		183.771	-7.2
	181.382	-40.8038					193.512	-16.44		183.774	-7.2
	181.441	-40.7232					193.541	-15.96		183.795	-7.23
	181.501	-40.7084					193.553	-16.19		183.818	-7.45
	181.56	-40.6773					193.565	-15.83		183.841	-7.61
	181.619	-40.5878					193.577	-15.87		183.859	-7.67
	181.679	-40.5356					193.589	-16.38		183.864	-7.69
	181.738	-40.5504					193.601	-15.93		183.888	-7.62
	181.798	-40.5664					193.613	-16.22		183.911	-7.47
	181.857	-40.5666					193.625	-15.98		183.934	-7.46
	181.916	-40.581					193.637	-15.94		183.944	-7.41
	181.976	-40.6525					193.649	-16.11		183.957	-7.34
	182.035	-40.753					193.661	-15.96		183.981	-7.12
	182.095	-40.8168					193.673	-15.4		184.004	-7.45
	182.154	-40.7978					193.685	-15.74		184.027	-7.38
	182.213	-40.7326					193.696	-15.12		184.029	-7.39
	182.273	-40.7097					193.708	-15.18		184.051	-7.61
	182.332	-40.7512					193.72	-14.63		184.074	-7.73
	182.391	-40.8228					193.732	-15.29		184.097	-7.68
	182.451	-40.927					193.744	-14.83		184.114	-7.79
	182.51	-41.0048					193.756	-15.05		184.12	-7.82
	182.57	-40.9492					193.804	-14.68		184.144	-7.83
	182.629	-40.7624					193.888	-14.34		184.167	-7.54
	182.688	-40.5356					193.973	-14.28		184.19	-7.59
	182.748	-40.3464					194.057	-14.39		184.2	-7.6
	182.807	-40.1736					194.141	-14.37		184.213	-7.6
	182.867	-40.0154					194.225	-14.19		184.237	-7.83
	182.926	-39.9194					194.31	-14.24		184.26	-7.89
	182.985	-39.9157					194.394	-14.28		184.283	-7.85
	183.045	-39.9256					194.478	-14.39		184.285	-7.86
	183.104	-39.8833					194.562	-14.67		184.306	-8.06
	183.164	-39.7803					194.646	-15.41		184.33	-8.16
	183.223	-39.6864					194.731	-16.68		184.353	-8.3
	183.282	-39.6017					194.815	-17.06		184.37	-8.26
	183.342	-39.5554					194.899	-16.82		184.376	-8.25
	183.401	-39.6269					194.983	-17.12		184.4	-8.45
	183.46	-39.825					195.068	-16.95		184.423	-8.54
	183.52	-40.0405					195.152	-16.96		184.446	-8.52
	183.579	-40.2067					195.236	-16.95		184.455	-8.56
	183.639	-40.3477					195.32	-15.43		184.469	-8.6
	183.698	-40.5033					195.405	-15.04		184.493	-7.97
	183.757	-40.6471					195.489	-14.35		184.516	-7.85
	183.817	-40.7054					195.573	-15.14		184.539	-7.76
	183.876	-40.6898					195.657	-14.83		184.54	-7.76
	183.936	-40.675					195.741	-15.16		184.562	-7.63
	183.995	-40.7378					195.826	-13.18		184.586	-7.87
	184.054	-40.8384					195.91	-12.97		184.609	-7.6
	184.114	-40.9326					195.994	-13.08		184.626	-7.63
	184.173	-40.985					196.078	-13.39		184.632	-7.65
	184.233	-40.9741					196.163	-13.36		184.656	-7.63
	184.292	-40.904					196.247	-13.5		184.679	-7.7
	184.351	-40.8268					196.331	-13.15		184.702	-7.56
	184.411	-40.756					196.415	-13.19		184.711	-7.6
	184.47	-40.6379					196.5	-13.55		184.725	-7.68
	184.529	-40.4442					196.584	-13.45		184.749	-7.84
	184.589	-40.2331								184.772	-8.08
	184.648	-40.1322								184.795	-8.08
	184.708	-40.1631								184.796	-8.08
	184.767	-40.1929								184.818	-8.33
	184.826	-40.1085								184.842	-8.38
	184.886	-39.9372								184.865	-8.36
	184.945	-39.7838								184.881	-8.37
	185.005	-39.6745								184.888	-8.37
	185.064	-39.5919								184.911	-8.32
	185.123	-39.5321								184.935	-8.32
	185.183	-39.4939								184.958	-8.31
	185.242	-39.4811								184.966	-8.37
	185.301	-39.5236								184.981	-8.5
	185.361	-39.6324								185.005	-8.54
	185.42	-39.7847								185.028	-8.33
	185.48	-39.902								185.051	-8.24
	185.539	-39.9676								185.051	-8.24
	185.598	-40.0298								185.074	-8.17
	185.658	-40.14								185.098	-8.39
	185.717	-40.264								185.121	-8.28
	185.777	-40.3086								185.137	-8.2
	185.836	-40.2667								185.144	-8.17
	185.895	-40.1764								185.167	-7.93
	185.955	-40.0659								185.191	-8.15
	186.014	-39.9346								185.214	-8.33
	186.074	-39.7964								185.222	-8.41
	186.133	-39.6525								185.237	-8.56
	186.192	-39.5299								185.261	-8.76
	186.252	-39.3955								185.284	-8.88
	186.311	-39.2453								185.307	-8.93
	186.37	-39.0698								185.307	-8.93
	186.43	-38.9312								185.33	-8.44
	186.489	-38.8283								185.354	-8.4
	186.549	-38.7589								185.377	-8.55
	186.608	-38.7481								185.392	-8.55
	186.667	-38.8051								185.4	-8.48
	186.727	-38.9248								185.423	-8.24
	186.786	-39.0866								185.447	-7.92
	186.846	-39.2641								185.47	-7.62
	186.905	-39.4425								185.477	-7.62
	186.964	-39.6221								185.493	-7.76
	187.024	-39.7343								185.517	-7.63
	187.083	-39.7631								185.54	-7.51
	187.143	-39.7411								185.562	-7.46
	187.202	-39.7315								185.563	-7.45
	187.261	-39.7016								185.586	-7.6
	187.321	-39.6524								185.61	-7.75
	187.38	-39.5973								185.633	-8.03
	187.439	-39.5448								185.648	-7.96
	187.499	-39.477								185.656	-7.9
	187.558	-39.3645								185.679	-7.89
	187.618	-39.2032								185.703	-7.88
	187.677	-39.0325								185.726	-7.68
	187.736	-38.8428								185.733	-7.66
	187.796	-38.6141								185.749	-7.63
	187.855	-38.4215								185.772	-7.7
	187.915	-38.3257								185.796	-7.72
	187.974	-38.2944								185.818	-7.91
	188.033	-38.2534								185.819	-7.92
	188.093	-38.2031								185.842	-7.99
	188.152	-38.1488								185.866	-8.11
	188.212	-38.0913								185.889	-8.11
	188.271	-38.0207								185.903	-8.14
	188.33	-37.9454								185.912	-8.17
	188.39	-37.8635								185.935	-8.33
	188.449	-37.7575								185.959	-8.74
	188.508	-37.6296								185.982	-9.07
	188.568	-37.5722								185.988	-9.05
	188.627	-37.6075								186.005	-8.91
	188.687	-37.6446								186.028	-8.89
	188.746	-37.6164								186.052	-8.87
	188.805	-37.5187								186.073	-8.57
	188.865	-37.3984								186.075	-8.54
	188.924	-37.291								186.098	-8.43
	188.984	-37.1851								186.122	-8.7
	189.043	-37.0514								186.159	-9.21
	189.102	-36.8737								186.175	-9.41
	189.162	-36.6619								186.229	-9.02
	189.221	-36.4702								186.244	-8.93
	189.281	-36.4156								186.283	-8.58
	189.34	-36.462								186.329	-8.21
	189.399	-36.4389								186.337	-8.15
	189.459	-36.385								186.391	-7.72
	189.518	-36.4231								186.414	-7.56
	189.577	-36.5519								186.445	-7.38
	189.637	-36.7723								186.498	-7.58
	189.696	-37.0728								186.499	-7.58
	189.756	-37.3836								186.552	-7.21
	189.815	-37.6974								186.585	-7.33
	189.874	-38.0731								186.606	-7.44
	189.934	-38.5473								186.66	-7.25
	189.985	-39.1502								186.67	-7.23
	190.015	-39.8404								186.714	-7.25
	190.044	-40.4096								186.755	-7.55
	190.074	-40.8577								186.768	-7.61
	190.104	-41.3369								186.822	-7.75
	190.133	-41.7604								186.84	-7.76
	190.163	-41.9795								186.875	-7.83
	190.193	-42.0862								186.925	-8.26
	190.222	-42.173								186.929	-8.29
	190.252	-42.1566								186.983	-7.94
	190.281	-42.0617								187.01	-8.04
	190.311	-41.9683								187.037	-8.12
	190.341	-41.8868								187.091	-8.16
	190.37	-41.7723								187.096	-8.18
	190.4	-41.5128								187.145	-8.47
	190.43	-41.1162								187.181	-8.31
	190.459	-40.7858								187.199	-8.2
	190.489	-40.5701								187.252	-8.52
	190.518	-40.3629								187.266	-8.54
	190.548	-40.179								187.306	-8.53
	190.578	-40.0748								187.351	-8.56
	190.607	-39.9632								187.36	-8.56
	190.637	-39.7999								187.414	-8.31
	190.667	-39.7611								187.436	-8.32
	190.696	-39.8744								187.468	-8.37
	190.726	-39.9926								187.512	-8.59
	190.755	-40.0319								187.522	-8.63
	190.785	-40.0562								187.575	-8.49
	190.815	-40.1774								187.588	-8.45
	190.844	-40.3688								187.629	-8.35
	190.874	-40.4372								187.664	-8.23
	190.903	-40.3363								187.683	-8.14
	190.933	-40.1967								187.737	-8.3
	190.963	-40.0887								187.74	-8.3
	190.992	-40.0409								187.791	-8.5
	191.022	-40.0946								187.816	-8.55
	191.052	-40.2193								187.845	-8.51
	191.081	-40.3068								187.892	-8.7
	191.111	-40.3446								187.899	-8.75
	191.14	-40.408								187.952	-8.87
	191.17	-40.5007								187.968	-8.97
	191.2	-40.5641								188.006	-9.04
	191.229	-40.5244								188.044	-8.91
	191.259	-40.3815								188.06	-8.86
	191.289	-40.3297								188.114	-9.05
	191.318	-40.4754								188.12	-9.09
	191.348	-40.7074								188.168	-9.3
	191.377	-40.9191								188.196	-9.14
	191.407	-41.0236								188.222	-8.96
	191.437	-40.9992								188.272	-8.74
	191.466	-40.9023								188.276	-8.73
	191.496	-40.7418								188.329	-8.62
	191.526	-40.5049								188.349	-8.57
	191.555	-40.1983								188.383	-8.54
	191.585	-39.8944								188.425	-8.58
	191.614	-39.6042								188.437	-8.59
	191.644	-39.3674								188.491	-8.39
	191.674	-39.2353								188.501	-8.37
	191.706	-39.1474								188.545	-8.53
	191.741	-38.9485								188.577	-8.79
	191.775	-38.6202								188.599	-8.93
	191.81	-38.2206								188.652	-8.96
	191.844	-37.9186								188.653	-8.96
	191.879	-37.7872								188.706	-8.98
	191.913	-37.7525								188.729	-9.03
	191.948	-37.6966								188.76	-9.07
	191.982	-37.5871								188.805	-8.73
	192.017	-37.4477								188.814	-8.67
	192.051	-37.3181								188.868	-8.88
	192.086	-37.2139								188.881	-8.99
	192.12	-37.089								188.922	-9.32
	192.155	-36.9088								188.957	-9.59
	192.189	-36.6788								188.976	-9.74
	192.224	-36.4646								189.029	-9.83
	192.258	-36.3123								189.033	-9.84
	192.293	-36.2463								189.083	-9.95
	192.327	-36.1822								189.109	-9.88
	192.362	-36.0081								189.137	-9.8
	192.396	-35.8217								189.185	-9.64
	192.431	-35.8417								189.191	-9.63
	192.465	-36.0665								189.245	-9.26
	192.5	-36.3829								189.261	-9.22
	192.534	-36.6596								189.299	-9.13
	192.569	-36.9596								189.337	-9.28
	192.603	-37.3799								189.352	-9.35
	192.638	-37.88								189.406	-9.26
	192.672	-38.3527								189.413	-9.2
	192.707	-38.7938								189.46	-8.71
	192.741	-39.2391								189.489	-8.87
	192.776	-39.6675								189.514	-9.03
	192.81	-40.034								189.565	-8.99
	192.845	-40.3739								189.568	-8.99
	192.879	-40.6277								189.622	-8.87
	192.914	-40.6882								189.641	-8.87
	192.948	-40.6675								189.676	-8.9
	192.983	-40.7065								189.717	-8.77
	193.017	-40.8276								189.729	-8.74
	193.052	-40.8432								189.783	-8.65
	193.086	-40.6855								189.793	-8.67
	193.121	-40.4633								189.837	-8.78
	193.155	-40.305								189.869	-9.09
	193.19	-40.2064								189.891	-9.32
	193.224	-40.1185								189.945	-8.9
	193.259	-40.0454								189.945	-8.9
	193.293	-40.0461								189.999	-8.81
	193.328	-40.1324								190.021	-8.84
	193.362	-40.2244								190.053	-8.9
	193.397	-40.2531								190.097	-9.25
	193.431	-40.1527								190.106	-9.33
	193.466	-39.9061								190.16	-9.88
	193.5	-39.6238								190.173	-9.93
	193.535	-39.4928								190.214	-10.13
	193.569	-39.4478								190.249	-10.08
	193.604	-39.3728								190.268	-10.02
	193.638	-39.2233								190.322	-9.71
	193.673	-39.0833								190.325	-9.74
	193.707	-38.9673								190.376	-10.29
	193.742	-38.8129								190.401	-10.4
	193.776	-38.5823								190.429	-10.55
	193.811	-38.2784								190.477	-10.45
	193.845	-38.0024								190.483	-10.44
	193.88	-37.8598								190.537	-10.46
	193.914	-37.8483								190.553	-10.43
	193.949	-37.8925								190.591	-10.31
	193.983	-37.8482								190.629	-10.31
	194.018	-37.6493								190.645	-10.31
	194.052	-37.4897								190.699	-10.4
	194.087	-37.5078								190.705	-10.39
	194.121	-37.6356								190.753	-10.27
	194.156	-37.6307								190.781	-10.3
	194.19	-37.4766								190.806	-10.32
	194.225	-37.3077								190.857	-10.18
	194.259	-37.1799								190.86	-10.17
	194.294	-37.0934								190.914	-10.03
	194.328	-37.0438								190.933	-9.95
	194.363	-36.9845								190.968	-9.92
	194.397	-36.8924								191.009	-9.72
	194.432	-36.8012								191.022	-9.64
	194.466	-36.793								191.076	-9.6
	194.501	-36.8771								191.085	-9.6
	194.535	-36.927								191.13	-9.61
	194.57	-36.8157								191.161	-9.42
	194.604	-36.5605								191.183	-9.33
	194.639	-36.3863								191.237	-9.5
	194.673	-36.4								191.237	-9.5
	194.708	-36.5497								191.291	-9.2
	194.742	-36.7351								191.313	-9.19
	194.777	-36.9056								191.345	-9.12
	194.811	-37.0095								191.389	-9.03
	194.846	-37.0694								191.399	-9.03
	194.88	-37.1299								191.453	-9.2
	194.915	-37.1358								191.465	-9.21
	194.949	-37.0896								191.506	-9.26
	194.984	-37.0932								191.541	-9.21
	195.018	-37.1336								191.56	-9.17
	195.053	-37.1698								191.614	-9.36
	195.087	-37.2853								191.617	-9.36
	195.122	-37.4913								191.668	-9.27
	195.156	-37.6359								191.694	-9.27
	195.19	-37.6069								191.722	-9.28
	195.225	-37.4959								191.77	-9.39
	195.259	-37.4244								191.776	-9.42
	195.294	-37.4244								191.83	-9.71
	195.328	-37.4364								191.846	-9.75
	195.363	-37.4581								191.883	-9.74
	195.397	-37.5879								191.922	-9.79
	195.432	-37.7771								191.937	-9.78
	195.466	-37.8041								191.991	-9.56
	195.501	-37.7061								191.998	-9.55
	195.535	-37.6538								192.045	-9.51
	195.57	-37.6076								192.074	-9.59
	195.604	-37.4553								192.099	-9.71
	195.639	-37.2599								192.15	-9.83
	195.673	-37.1332								192.153	-9.83
	195.708	-37.0442								192.206	-9.71
	195.742	-36.9103								192.226	-9.69
	195.777	-36.7323								192.26	-9.69
	195.811	-36.5778								192.302	-9.67
	195.846	-36.4427								192.314	-9.69
	195.88	-36.2817								192.368	-9.67
	195.915	-36.1211								192.378	-9.67
	195.949	-36.0332								192.422	-9.63
	195.984	-36.0025								192.454	-9.77
	196.018	-35.9526								192.476	-9.85
	196.053	-35.8986								192.53	-9.84
	196.087	-35.9093								192.53	-9.84
	196.122	-35.9636								192.583	-9.76
	196.156	-36.0367								192.606	-9.71
	196.191	-36.1387								192.637	-9.66
	196.225	-36.2426								192.682	-9.59
	196.26	-36.3275								192.691	-9.6
	196.294	-36.361								192.745	-9.66
	196.329	-36.3214								192.758	-9.67
	196.363	-36.2509								192.799	-9.71
	196.398	-36.2022								192.834	-9.78
	196.432	-36.2846								192.853	-9.79
	196.467	-36.4824								192.907	-9.83
	196.501	-36.6585								192.91	-9.83
	196.536	-36.7604								192.96	-9.73
	196.57	-36.8051								192.986	-9.72
	196.605	-36.8156								193.014	-9.72
	196.639	-36.7443								193.062	-9.72
	196.674	-36.6241								193.068	-9.72
	196.708	-36.5327								193.122	-9.63
	196.743	-36.5194								193.138	-9.6
	196.777	-36.6074								193.176	-9.57
	196.812	-36.8275								193.214	-9.59
	196.846	-37.0613								193.23	-9.59
	196.881	-37.1922								193.283	-9.63
	196.915	-37.1159								193.29	-9.63
	196.95	-36.8616								193.337	-9.69
	196.984	-36.6943								193.366	-9.68
	197.019	-36.6615								193.391	-9.68
	197.053	-36.6533								193.422	-9.71
	197.088	-36.674								193.445	-9.78
	197.122	-36.8221								193.477	-9.88
	197.157	-37.0445								193.499	-9.97
	197.191	-37.2592								193.533	-10.12
	197.226	-37.3698								193.553	-10.19
	197.26	-37.3588								193.589	-10.31
	197.295	-37.2302								193.607	-10.34
	197.329	-37.1146								193.645	-10.43
	197.364	-37.1139								193.66	-10.46
	197.398	-37.2455								193.7	-10.47
	197.433	-37.4596								193.714	-10.48
	197.467	-37.5115								193.756	-10.43
	197.502	-37.4473								193.768	-10.3
	197.536	-37.3974								193.812	-10.32
	197.571	-37.3716								193.867	-10.15
	197.605	-37.3306								193.923	-10.25
	197.64	-37.2415								193.979	-10.23
	197.674	-37.1159								194.034	-10.17
	197.709	-37.0154								194.09	-10.1
	197.743	-37.0198								194.146	-10.12
	197.778	-37.1119								194.201	-9.93
	197.812	-37.1746								194.257	-9.71
	197.847	-37.1615								194.313	-9.44
	197.881	-37.0893								194.369	-9.49
	197.916	-37.0282								194.424	-9.59
	197.95	-37.1803								194.48	-9.53
	197.985	-37.4229								194.536	-9.69
	198.019	-37.6068								194.591	-9.74
	198.054	-37.6958								194.647	-9.74
	198.088	-37.6861								194.703	-9.58
	198.123	-37.6762								194.758	-9.84
	198.157	-37.721								194.814	-9.96
	198.192	-37.8386								194.87	-9.88
	198.226	-37.873								194.926	-9.83
	198.261	-37.8003								194.981	-10.13
	198.295	-37.7248								195.037	-9.76
	198.33	-37.6553								195.093	-9.67
	198.364	-37.5548								195.148	-9.67
	198.399	-37.492								195.204	-9.31
	198.433	-37.4537								195.26	-9.33
	198.468	-37.3751								195.315	-9.62
	198.502	-37.293								195.371	-9.27
	198.537	-37.2859								195.427	-9.4
	198.571	-37.3359								195.483	-9.24
	198.606	-37.3202								195.538	-9.43
	198.64	-37.2429								195.594	-9.49
	198.675	-37.1239								195.65	-9.42
	198.709	-37.0809								195.705	-9.45
	198.744	-37.1417								195.761	-9.68
	198.778	-37.2476								195.817	-9.86
	198.813	-37.4166								195.872	-9.91
	198.847	-37.7104								195.928	-9.64
	198.882	-37.9195								195.984	-9.38
	198.916	-37.8842								196.04	-9.24
	198.951	-37.8513								196.095	-9.54
	198.985	-37.8878								196.151	-9.63
	199.02	-37.9747								196.207	-9.53
	199.054	-38.1623								196.262	-9.55
	199.113	-38.456								196.318	-9.27
	199.174	-38.7926								196.374	-9.53
	199.234	-39.1275								196.429	-9.59
	199.294	-39.3701								196.485	-9.56
	199.355	-39.4898								196.541	-9.66
	199.415	-39.5034								196.597	-9.7
	199.475	-39.4526								196.652	-9.64
	199.536	-39.3618								196.708	-9.47
	199.596	-39.3339								196.764	-9.56
	199.657	-39.4446								196.819	-9.6
	199.717	-39.5684								196.875	-9.52
	199.777	-39.675								196.931	-9.44
	199.838	-39.6745								196.986	-9.4
	199.898	-39.4631								197.042	-9.46
	199.958	-39.176								197.098	-9.57
	200.019	-38.9646								197.153	-9.58
	200.079	-38.821								197.209	-9.46
	200.139	-38.7474								197.265	-9.45
	200.2	-38.7791								197.321	-9.41
	200.26	-38.9064								197.376	-9.64
	200.32	-39.0418								197.432	-9.22
	200.381	-39.0889								197.488	-9.33
	200.441	-39.0417								197.543	-9.38
	200.501	-38.9298								197.599	-9.5
	200.562	-38.8399								197.655	-9.58
	200.622	-38.7843								197.71	-9.58
	200.682	-38.7431								197.766	-9.51
	200.743	-38.791								197.822	-9.67
	200.803	-38.8939								197.878	-9.74
	200.864	-38.8857								197.933	-9.71
	200.924	-38.7689								197.989	-9.68
	200.984	-38.6145								198.045	-9.69
	201.045	-38.4106								198.1	-9.69
	201.105	-38.1678								198.156	-9.65
	201.168	-37.9332								198.212	-9.6
	201.233	-37.763								198.267	-9.59
	201.298	-37.6775								198.323	-9.62
	201.363	-37.667								198.379	-9.53
	201.428	-37.6044								198.435	-9.54
	201.493	-37.4725								198.49	-9.49
	201.558	-37.4181								198.546	-9.45
	201.623	-37.4193								198.602	-9.21
	201.688	-37.3288								198.657	-8.96
	201.753	-37.1976								198.713	-9.02
	201.818	-37.1068								198.769	-8.93
	201.883	-37.0377								198.824	-9.08
	201.948	-36.9788								198.88	-9.05
	202.013	-36.9324								198.936	-9.05
	202.078	-36.8727								198.992	-9.06
	202.142	-36.7813								199.047	-8.81
	202.207	-36.694								199.103	-8.89
	202.272	-36.5774								199.159	-8.91
	202.337	-36.4711								199.214	-8.94
	202.402	-36.423								199.27	-9.01
	202.467	-36.3377								199.326	-9.06
	202.532	-36.2056								199.381	-8.96
	202.597	-36.1383								199.437	-8.86
	202.662	-36.123								199.493	-8.78
	202.727	-36.0707								199.549	-8.73
	202.792	-36.0087								199.604	-8.87
	202.857	-35.9762								199.66	-8.81
	202.922	-35.9633								199.716	-8.46
	202.987	-36.0044								199.771	-8.2
	203.052	-36.1179								199.827	-8.03
	203.117	-36.1946								199.883	-8.51
	203.182	-36.2242								199.938	-8.54
	203.247	-36.2069								199.994	-8.62
	203.312	-36.0625								200.05	-8.44
	203.377	-35.8971								200.105	-8.52
	203.442	-35.8642								200.161	-8.7
	203.507	-35.9107								200.217	-8.91
	203.571	-35.9631								200.273	-8.68
	203.636	-36.0385								200.328	-8.67
	203.701	-36.1087								200.384	-8.55
	203.766	-36.1631								200.44	-8.62
	203.831	-36.232								200.495	-8.56
	203.896	-36.2891								200.551	-8.63
	203.961	-36.3061								200.607	-8.7
	204.026	-36.3346								200.662	-8.77
	204.091	-36.3895								200.718	-8.74
	204.156	-36.4937								200.774	-8.74
	204.221	-36.7378								200.83	-8.8
	204.286	-37.0018								200.885	-8.94
	204.351	-37.0486								200.941	-8.88
	204.416	-36.9497								200.997	-9.14
	204.481	-36.8885								201.052	-9.53
	204.546	-36.8586								201.108	-9.26
	204.611	-36.8106								201.164	-8.88
	204.676	-36.7601								201.219	-8.85
	204.741	-36.7106								201.275	-8.67
	204.806	-36.6517								201.331	-8.33
	204.871	-36.5895								201.387	-8.83
	204.936	-36.5155								201.442	-8.83
	205	-36.4377								201.498	-8.7
										201.554	-8.67
										201.609	-8.85
										201.665	-8.73
										201.721	-8.81
										201.776	-8.52
										201.832	-8.39
										201.888	-8.36
										201.944	-8.2
										201.999	-8.03
										202.055	-8.52
										202.111	-8.66
										202.166	-8.87
										202.222	-8.75
										202.278	-8.72
										202.333	-8.58
										202.389	-9.25
										202.445	-8.75
										202.501	-8.7
										202.556	-8.22
										202.612	-8.65
										202.668	-9.09
										202.723	-9.17
										202.779	-9.18
										202.835	-9.2
										202.89	-9.2
										202.946	-9.44
										203.002	-9.41
										203.057	-9.33
										203.113	-9.16
										203.169	-9.11
										203.225	-9.14
										203.28	-9.26
										203.336	-9.23
										203.392	-9.31
										203.447	-9.1
										203.503	-9.24
										203.559	-9.23
										203.614	-9.4
										203.67	-9.3
										203.726	-9.41
										203.782	-9.4
										203.837	-9.43
										203.893	-9.28
										203.949	-9.13
										204.004	-8.83
										204.06	-9.07
										204.116	-8.97
										204.171	-8.85
										204.227	-8.83
										204.283	-8.93
										204.339	-9.45
										204.394	-9.2
										204.45	-9.08
										204.506	-9.07
										204.561	-9
										204.617	-8.78
										204.673	-8.47
										204.728	-8.77
										204.784	-8.58
				24.12	-7.02
				24.16	-7.09
				24.2	-7.14
				24.24	-7.11
				24.28	-6.95
				24.32	-7.01
				24.36	-6.8
				24.4	-6.37
				24.441	-6.4
				24.481	-6.49
				24.521	-6.78
				24.561	-7.1
				24.601	-7.38
				24.641	-7.81
				24.681	-7.93
				24.721	-7.72
				24.761	-7.77
				24.802	-7.77
				24.842	-7.68
				24.882	-7.59
				24.922	-7.56
				24.962	-7.63
				25.002	-7.85
				25.042	-7.87
				25.082	-7.86
				25.123	-7.88
				25.163	-8.06
				25.169	-8.09
				25.175	-7.88
				25.181	-8
				25.187	-8.08
				25.193	-7.98
				25.199	-8.02
				25.205	-7.98
				25.211	-8.01
				25.217	-8.17
				25.223	-8.09
				25.229	-8.01
				25.279	-6.87
				25.33	-6.58
				25.381	-6.53
				25.431	-6.39
				25.482	-6.49
				25.532	-6.51
				25.583	-6.32
				25.634	-6.36
				25.684	-6.36
				25.735	-6.31
				25.785	-6.38
				25.836	-6.63
				25.887	-6.79
				25.937	-6.81
				25.988	-6.66
				26.038	-6.85
				26.089	-6.91
				26.14	-7.05
				26.19	-6.83
				26.241	-7.08
				26.291	-7.2
				26.342	-7.17
				26.393	-7.07
				26.443	-7.18
				26.494	-6.97
				26.544	-7.02
				26.595	-7.14
				26.646	-7.19
				26.696	-7.14
				26.747	-7.14
				26.798	-7.07
				26.848	-7.09
				26.899	-7.26
				26.949	-7.33
				27	-7.18
				27.051	-7.09
				27.101	-7.06
				27.111	-7.33
				27.12	-7.3
				27.13	-7.21
				27.14	-7.33
				27.149	-7.36
				27.159	-7.25
				27.168	-7.24
				27.178	-7.37
				27.188	-7.29
				27.197	-7.45
				27.207	-7.39
				27.217	-7.48
				27.226	-7.46
				27.236	-7.33
				27.245	-7.45
				27.255	-7.45
				27.265	-7.41
				27.274	-7.33
				27.284	-7.33
				27.293	-7.25
				27.303	-7.27
				27.313	-7.55
				27.322	-7.45
				27.332	-7.24
				27.344	-7.38
				27.357	-7.61
				27.369	-7.7
				27.381	-7.53
				27.394	-7.53
				27.406	-7.69
				27.418	-7.92
				27.431	-8.01
				27.443	-8.12
				27.456	-8.14
				27.468	-8.2
				27.48	-8.11
				27.493	-7.9
				27.505	-7.84
				27.517	-7.78
				27.53	-7.72
				27.542	-7.39
				27.554	-7.6
				27.567	-7.38
				27.579	-7.5
				27.592	-7.25
				27.604	-7.37
				27.616	-7.72
				27.629	-7.95
				27.641	-7.95
				27.653	-7.69
				27.666	-7.7
				27.678	-8.06
				27.69	-7.93
				27.703	-7.88
				27.715	-7.86
				27.728	-7.82
				27.74	-7.63
				27.752	-7.79
				27.765	-7.98
				27.777	-8.24
				27.789	-8.44
				27.802	-8.39
				27.814	-8.44
				27.826	-8.79
				27.839	-8.97
				27.851	-8.99
				27.863	-8.86
				27.876	-8.93
				27.888	-8.54
				27.901	-8.32
				27.95	-8.06
				27.999	-7.85
				28.049	-7.8
				28.098	-7.74
				28.147	-7.85
				28.197	-7.8
				28.246	-7.66
				28.295	-7.11
				28.345	-7.15
				28.394	-7.23
				28.443	-7.35
				28.493	-7.41
				28.542	-7.03
				28.591	-7.19
				28.641	-7.14
				28.69	-7.38
				28.739	-7.53
				28.789	-7.62
				28.838	-7.6
				28.887	-7.53
				28.937	-7.77
				28.986	-7.73
				29.035	-7.91
				29.085	-7.94
				29.134	-8.04
				29.183	-8.01
				29.233	-8.34
				29.282	-8.37
				29.331	-8.31
				29.381	-8.45
				29.43	-8.54
				29.479	-8.38
				29.529	-7.91
				29.55	-7.63
				29.57	-7.83
				29.591	-7.79
				29.612	-7.82
				29.632	-7.51
				29.653	-7.52
				29.674	-7.79
				29.695	-7.9
				29.715	-7.86
				29.736	-7.89
				29.757	-8.14
				29.778	-8.24
				29.798	-8.04
				29.819	-7.89
				29.84	-7.84
				29.861	-7.45
				29.881	-7.42
				29.902	-7.28
				29.923	-6.95
				29.943	-6.82
				29.964	-7.16
				29.985	-7.07
				30.006	-7.13
				30.026	-7.12
				30.047	-7.27
				30.068	-7.32
				30.089	-7.39
				30.109	-7.46
				30.135	-7.53
				30.161	-7.55
				30.186	-7.83
				30.212	-7.97
				30.238	-8.16
				30.264	-8.07
				30.289	-8.16
				30.315	-8.35
				30.341	-8.08
				30.366	-8.26
				30.392	-7.9
				30.418	-7.91
				30.444	-7.61
				30.469	-7.44
				30.495	-7.59
				30.521	-7.91
				30.546	-7.81
				30.572	-7.8
				30.598	-7.87
				30.624	-7.96
				30.649	-7.87
				30.675	-7.65
				30.701	-7.67
				30.726	-7.63
				30.752	-8.03
				30.778	-8.15
				30.804	-7.97
				30.829	-7.98
				30.855	-8.16
				30.875	-8.05
				30.896	-7.54
				30.929	-7.37
				30.961	-7.79
				30.994	-7.74
				31.027	-7.99
				31.06	-8.01
				31.093	-7.97
				31.126	-8.12
				31.159	-8.4
				31.192	-8.6
				31.225	-8.88
				31.258	-8.84
				31.291	-8.92
				31.324	-8.82
				31.357	-8.62
				31.39	-8.36
				31.423	-8.48
				31.456	-8.61
				31.489	-8.46
				31.522	-8.25
				31.555	-8.31
				31.588	-8.28
				31.621	-8.35
				31.653	-8.3
				31.686	-8.28
				31.719	-8.08
				31.752	-8.07
				31.785	-8.01
				31.818	-8.19
				31.851	-7.93
				31.884	-7.84
				31.917	-7.96
				31.95	-8.09
				31.983	-8.26
				32.016	-8.33
				32.049	-8.3
				32.082	-8.41
				32.115	-8.46
				32.148	-8.76
				32.181	-8.88
				32.214	-8.92
				32.247	-9.09
				32.28	-8.96
				32.29	-8.92
				32.301	-8.46
				32.312	-8.35
				32.323	-8.72
				32.334	-8.9
				32.345	-9.14
				32.356	-9.3
				32.367	-9.46
				32.377	-9.16
				32.388	-8.81
				32.399	-8.97
				32.41	-9.07
				32.436	-8.96
				32.461	-8.64
				32.487	-8.91
				32.512	-9.01
				32.538	-8.66
				32.563	-8.36
				32.589	-8.27
				32.615	-7.97
				32.64	-7.89
				32.666	-8.07
				32.691	-7.83
				32.717	-7.78
				32.742	-7.66
				32.768	-7.81
				32.794	-8.19
				32.819	-8.04
				32.845	-8.14
				32.87	-8.32
				32.9	-8.2
				32.929	-8.27
				32.959	-8.33
				32.989	-8.3
[truncated: 2,797 more rows]
